# Supplementary material for: Cost-effective analysis of hepatitis A vaccination in Kerala state, India
Source: PLoS One. 2024 Jun 27;19(6):e0306293. doi: 10.1371/journal.pone.0306293 (PMC11210869; doi:10.1371/journal.pone.0306293)
Supplement: S1 Data — (XLSX) [file pone.0306293.s002.xlsx]

## Sheet: Fig 2
A					B					C
	y-axis	x-axis				y-axis	x-axis				y-axis	x-axis
	-11181.4	0.215907				-13928.2	0.035737				-7314.97	0.185999
	-9284.45	0.206834				-8493.46	0.733871				-6098.61	0.170167
	-5411.76	0.151949				-5363.93	0.68545				-3298.32	0.137747
	-17294.8	0.243331				-17182.2	0.766772				-10801.7	0.199004
	-2378.45	0.185853				-1832.89	0.723495				78.4831	0.114517
	-33812.6	0.149003				-37234.4	0.690807				-32059	0.159116
	-3219.49	0.161644				-2798.92	0.698634				-1595.6	0.13507
	-4189.69	0.179843				-3612.52	0.709768				-781.099	0.1225
	-15124.9	0.181723				-15293.6	0.710686				-9396.21	0.141895
	-31938.1	0.197466				-33628	0.733787				-17077.8	0.143765
	-4093.49	0.165239				-4084.87	0.701026				-3413.98	0.155903
	-35394.5	0.207157				-36282.3	0.73115				-22818.5	0.165568
	-19398.2	0.213985				-18637.8	0.737934				-13305.9	0.170135
	-12026.5	0.194575				-11967.2	0.722019				-8125.45	0.165148
	-5431.09	0.139333				-6001.29	0.676793				-2884.64	0.111206
	-11574.9	0.212972				-10814.5	0.744112				-6206.73	0.144663
	-5719.2	0.203482				-5068.92	0.733383				-2574.21	0.14194
	-18397.6	0.183713				-17414.9	0.708858				-13181.2	0.155981
	-42166.8	0.201823				-43243.6	0.737245				-35092.5	0.190282
	-19416.8	0.179775				-20228	0.712954				-14827.5	0.166873
	-20423.6	0.214806				-20884.7	0.749921				-9578.7	0.141973
	-18117.8	0.221261				-17416.3	0.744427				-10155.7	0.166291
	-24345.3	0.170109				-24515.4	0.698036				-22816	0.171184
	-46892.4	0.193492				-49302.4	0.726762				-30500.5	0.160674
	-15255	0.234631				-14487.1	0.757686				-8722.98	0.179809
	-4169.25	0.170385				-3841.15	0.699091				-1925.87	0.142024
	-36705	0.261089				-36353.6	0.781378				-21689.9	0.183712
	-15385.2	0.184758				-15244.3	0.714517				-9776.2	0.146328
	-4044.44	0.162375				-3932.25	0.70322				-3060.2	0.162346
	-2246.22	0.183247				-1778.15	0.720944				-359.727	0.132744
	-25198.4	0.222856				-25058.5	0.74858				-18202.5	0.189458
	-15744	0.163683				-16482.4	0.692054				-11867	0.142343
	-10762.7	0.190631				-10853.3	0.726949				-5664.43	0.140784
	-9742.59	0.221464				-9083.48	0.748764				-4760.96	0.147606
	-23471.6	0.189504				-23087.9	0.715458				-14460.5	0.138124
	-12641.5	0.21224				-12019.3	0.735124				-8021.94	0.167192
	-46965.1	0.233335				-48174.6	0.763989				-33450.2	0.196956
	-14366.6	0.183167				-13800.8	0.709427				-11081.1	0.166106
	768.25	0.143165				1111.17	0.676398				1159.51	0.126372
	-11703.5	0.142594				-12982.1	0.682248				-8941.87	0.136006
	-16132.1	0.224205				-15756.2	0.75297				-7300.32	0.139697
	-8281.63	0.171346				-8171.2	0.704676				-6637.2	0.15522
	-27305.6	0.193202				-26941.6	0.718011				-15731.4	0.147172
	-30342.9	0.235124				-31200.5	0.767224				-23214.7	0.224219
	-11551.5	0.201622				-11119.1	0.725134				-5579.29	0.143555
	-14168.4	0.157559				-14693.7	0.689516				-6922.73	0.114828
	-14982.2	0.223702				-14717.5	0.751785				-10212.3	0.1838
	-17663.4	0.23846				-18066.3	0.778111				-13123.5	0.208432
	-17011.1	0.200293				-16749.6	0.729478				-12432.1	0.171638
	-17078.5	0.184445				-16992.7	0.721777				-12129	0.161753
	-18536.1	0.202529				-18218.7	0.730246				-9349.65	0.13102
	-15810.3	0.209217				-15532.7	0.735669				-9182.93	0.167694
	-12120.6	0.210547				-11794.7	0.743326				-6197.14	0.16166
	-5606.46	0.201945				-5084.31	0.730515				-923.404	0.115517
	1842.03	0.148245				2437.8	0.6851				2014.54	0.12623
	-5279.87	0.195417				-4706.52	0.724895				-2730.21	0.151528
	-39476.6	0.18677				-41927.1	0.732664				-24208.3	0.146041
	-11137.4	0.143426				-12990.4	0.682161				-11992	0.170279
	-22504.8	0.191847				-23389.7	0.726924				-15302.7	0.158283
	-4259.52	0.186012				-3876.79	0.71824				-2062.82	0.153757
	-8183.06	0.207981				-7657.41	0.733352				-3459.41	0.144135
	-19926	0.259074				-20149.5	0.792813				-14117.7	0.215637
	-64466.1	0.219031				-68793.2	0.748317				-56430.7	0.222861
	-16583.7	0.222646				-15843.1	0.742047				-9322.97	0.1618
	-13713.8	0.188679				-13295.8	0.717509				-7182.82	0.137156
	-3934.4	0.206251				-3502.42	0.734151				-1970.65	0.169553
	-4464.79	0.182213				-3976.98	0.710442				-1742.65	0.132776
	-4823.09	0.208873				-4185.87	0.744458				-2580.07	0.167765
	-21603.8	0.215799				-21443.9	0.748063				-14058.1	0.179089
	-6408.38	0.19127				-5997	0.725613				-2788.94	0.13737
	-5812.69	0.17595				-5688.63	0.704584				-2782.19	0.135062
	-12278.8	0.232302				-12124.3	0.764095				-6101.32	0.169606
	-17705.2	0.220554				-16554.1	0.735002				-12549.6	0.176016
	-6409.15	0.160306				-6289.47	0.696661				-4310.33	0.135868
	-14366	0.168353				-14753.4	0.699044				-10772.6	0.156147
	-23407.9	0.17716				-24083.1	0.711517				-17536.8	0.157053
	-8558.5	0.179941				-8615.62	0.711677				-8099.94	0.187366
	-7828.88	0.19396				-7324.78	0.718826				-4194.45	0.154487
	-2893.81	0.207941				-2205.99	0.73478				-1222.59	0.15463
	-2655.34	0.155673				-2172.43	0.688573				-1915.79	0.147347
	-26121.2	0.218498				-25414.7	0.740811				-14126	0.155634
	-12256.2	0.151775				-13328.1	0.695952				-8739.07	0.140267
	-5494.43	0.174615				-5562.33	0.714873				-2817.81	0.12533
	-15732.7	0.179746				-16414.4	0.719811				-10798.3	0.15548
	-17413	0.176167				-17721.2	0.710075				-10820.8	0.135394
	-15125.6	0.146286				-15868.2	0.682599				-10697.1	0.131423
	-24608.5	0.210165				-23967.9	0.742586				-13714.4	0.150353
	-31810.4	0.208016				-31210	0.735342				-17983.3	0.143481
	-18952.5	0.196072				-19418.3	0.728337				-13327.7	0.163331
	-40369.2	0.179963				-40803.9	0.702193				-28694.9	0.150714
	-14523.8	0.16089				-14722.6	0.691706				-9102.75	0.135207
	-9339.61	0.202156				-9154.27	0.732601				-4953.92	0.156024
	-13467.5	0.190629				-13186.2	0.720087				-8168.84	0.146864
	-22765.6	0.19141				-22653.6	0.722479				-14405.7	0.146742
	-14639.9	0.152187				-15137.6	0.686063				-8389.14	0.129904
	-9259.32	0.1852				-9108.96	0.712745				-5878.92	0.151408
	-11838.5	0.18876				-12013.5	0.723186				-5646.49	0.139826
	-5684.83	0.181595				-5638.89	0.722225				-4368.62	0.156892
	-9904.32	0.1843				-9950.11	0.717754				-6359.01	0.153067
	-12901.2	0.161372				-13282.7	0.701894				-9141.82	0.145063
	-2415.47	0.148396				-2391.14	0.683061				-1741.82	0.141263
	-3862.34	0.14443				-3815.83	0.680159				-1011.43	0.117758
	-35520.3	0.200233				-36449.2	0.735455				-19495.5	0.139999
	-14864.6	0.196915				-14567.9	0.72192				-8347.85	0.144832
	-13561.8	0.198453				-13542.3	0.734515				-10077.6	0.170672
	-10481	0.174611				-10150.4	0.707572				-8216.77	0.161731
	-14720.4	0.164055				-14521	0.696658				-10645.4	0.140822
	-3524.82	0.18596				-3241.03	0.716795				-1780.04	0.145241
	-14046.1	0.218902				-13519	0.749692				-8927.02	0.173776
	-4485.97	0.179455				-4018.21	0.707285				-1441.82	0.123809
	-23807.5	0.209807				-23904.8	0.747603				-12868.5	0.149893
	-6530.24	0.168778				-6397.5	0.698717				-3964.6	0.136971
	-13105.5	0.189736				-12858.1	0.717711				-8143.61	0.147953
	-4158.9	0.179267				-3812.69	0.707855				-3124.14	0.165299
	-6050.98	0.188386				-5399.32	0.711791				-2938.59	0.134001
	-22825.4	0.196138				-22670.4	0.720789				-16812	0.177177
	-25400	0.190392				-25917.7	0.721713				-21321.1	0.184457
	-7801.84	0.186116				-7396.53	0.719828				-3627.86	0.137435
	-12549	0.194737				-12057.7	0.722102				-7797.84	0.154488
	-21144.1	0.202724				-21601.5	0.736168				-12117.1	0.156517
	-53540.1	0.229978				-53868	0.753833				-33137.8	0.169568
	-5084.81	0.128546				-5568.87	0.671384				-2566.91	0.118004
	-15125	0.20117				-14577.9	0.734275				-9452.63	0.161895
	-592.455	0.176202				-89.5031	0.711933				97.4096	0.154745
	-61193.2	0.215599				-61863.4	0.748331				-35550	0.14114
	943.6	0.17933				1641.08	0.712641				1207.3	0.149984
	-13408.4	0.199741				-13153.6	0.733597				-7660.73	0.146704
	-13235.9	0.186533				-13545.5	0.724397				-8008.11	0.14325
	-17159.4	0.170735				-18260.5	0.706291				-10319.8	0.124922
	-15701.9	0.21547				-15394	0.746925				-9430.98	0.154499
	-23658.7	0.156905				-24985.5	0.693338				-20899.5	0.150221
	355.592	0.168804				894.851	0.701561				1472.61	0.127565
	-22386.1	0.186459				-22416.5	0.71685				-14708.5	0.148761
	-22516.7	0.217573				-22402	0.739725				-10246.4	0.137714
	-16778.3	0.175288				-17590.5	0.710874				-12414.9	0.151268
	-11356.1	0.176331				-11447.7	0.708645				-7061.46	0.145317
	-21263.1	0.21366				-20960.2	0.738931				-13585.3	0.161066
	298.114	0.167923				770.695	0.709148				1179.01	0.126452
	-17055	0.172445				-16880.1	0.701051				-9970.05	0.13956
	-22896.7	0.190252				-22715.9	0.718115				-15794.8	0.150779
	-9491.41	0.17099				-9480.58	0.702097				-7330.49	0.153746
	-11913.7	0.188842				-11254.1	0.718672				-7515	0.151258
	-5674.67	0.20332				-4949.44	0.727873				-2102.18	0.141669
	-16940	0.170924				-18078.8	0.709385				-15444.1	0.180579
	-20606.4	0.176692				-21313.4	0.709253				-18945.5	0.170748
	-15649.5	0.184109				-15368.4	0.722074				-10415.3	0.147468
	-1747.15	0.185871				-1316.15	0.718124				6.01198	0.136497
	-19612.9	0.163158				-21170	0.709154				-18736.3	0.162347
	-17621.3	0.165972				-18254.5	0.691892				-15173.3	0.160153
	-36196.4	0.215633				-37604.4	0.749886				-24459.8	0.170635
	-2777	0.151065				-2512.22	0.684646				-2311.08	0.142819
	915.002	0.158504				1518.61	0.683324				1712.95	0.122408
	-27739.2	0.240584				-27657.5	0.773203				-19211.5	0.207471
	-3882.52	0.183949				-3520.85	0.718305				-2700.75	0.159667
	-21371.1	0.183328				-21879	0.715299				-16295.1	0.161024
	-63773.6	0.337626				-65482.3	0.868671				-47065.4	0.304044
	-5717.6	0.142052				-6313.09	0.683828				-6051.4	0.147747
	-2514.02	0.147912				-2458.53	0.687843				463.223	0.101414
	-12292.9	0.196275				-11711.9	0.725839				-7990.44	0.173251
	-29542.7	0.184976				-32940.6	0.724245				-28547.7	0.203918
	-9168.18	0.218711				-9445.31	0.75295				-4871.6	0.161094
	-15335.8	0.196079				-15319.8	0.723378				-10987.2	0.167581
	-4205.7	0.171838				-3916.38	0.704929				-1920.94	0.146687
	-14332.6	0.197974				-13769.5	0.724543				-10176.7	0.162369
	-17289.1	0.175188				-17898.4	0.712273				-10620.6	0.140978
	-1462.39	0.163037				-1098.93	0.694129				-1187.45	0.162107
	-25736.6	0.208956				-25237.4	0.737787				-16617.7	0.167048
	-10299.7	0.176838				-9484.83	0.700965				-5887.3	0.132944
	-6972.53	0.162159				-7637.53	0.707825				-5155.17	0.160112
	-15299.7	0.183406				-15443.8	0.723259				-8826.89	0.130616
	-10165.9	0.175848				-10537.1	0.711813				-7190.46	0.155685
	-14917.3	0.178377				-15061.6	0.710937				-8431.3	0.135467
	-23315.4	0.212498				-22291.7	0.733954				-14053.6	0.162941
	-13849.3	0.209809				-13673.4	0.742143				-6837.84	0.141232
	-27811.6	0.179889				-27863.8	0.701281				-20653.7	0.150715
	-17433.5	0.145539				-17971.4	0.672276				-13886.9	0.13424
	-8163.36	0.201927				-7594.42	0.737117				-4444.58	0.150784
	-4994.7	0.200587				-4340.44	0.72978				-2629.66	0.159355
	-37202	0.218084				-37660.2	0.753526				-22470.2	0.160966
	-56836.3	0.238537				-58199.6	0.770619				-44514.6	0.224994
	-14413.1	0.179279				-14730.8	0.714502				-8329.55	0.145641
	-16262.5	0.205906				-16288.8	0.736266				-7965.12	0.136276
	-12117.1	0.143648				-13226	0.684007				-12518.3	0.159968
	-7798.44	0.245172				-7443.89	0.768433				-3868.93	0.196074
	-12842.4	0.212642				-12298.1	0.738196				-9351.53	0.175266
	-52851.1	0.258232				-53115.6	0.785827				-27744.7	0.17145
	-13258.3	0.201114				-12802.7	0.727613				-7474.82	0.153559
	-34874.6	0.203652				-34793.4	0.729401				-21712.7	0.162051
	-22171.7	0.19991				-21986.1	0.725957				-17981.9	0.196354
	-6690.41	0.189811				-6578.2	0.71956				-2926.64	0.13342
	-9165.79	0.162348				-9237.28	0.69678				-8972.94	0.170747
	-14685.5	0.210911				-14142.4	0.739029				-9587.96	0.162618
	-17693.9	0.169467				-18265.8	0.701914				-12443	0.143965
	-20318.7	0.213714				-19748.9	0.747379				-13358.1	0.168812
	-15011.7	0.196844				-14189.8	0.728875				-10354.3	0.162476
	-8390.19	0.234865				-7447.2	0.755529				-3913.27	0.161923
	-57686.1	0.184277				-59249.7	0.711302				-42497.1	0.162188
	-9728.75	0.165196				-9684.74	0.695484				-5819.76	0.13374
	-242.426	0.18728				288.531	0.717237				653.595	0.147898
	-9096.07	0.178508				-8664.8	0.707626				-7169.89	0.166205
	-19738	0.178232				-20020	0.710176				-12170.3	0.135707
	-58675	0.235339				-58566.5	0.760387				-39637.9	0.188356
	-4791.12	0.195165				-4448.12	0.725715				-2660.51	0.15214
	-1849.16	0.155563				-1627.18	0.687637				-365.905	0.128217
	-29388.9	0.176203				-30339.1	0.714761				-21006.9	0.149467
	-3410.62	0.181469				-3047.01	0.708849				-1046.62	0.131047
	-3762.53	0.162222				-3525.41	0.700994				-1471.76	0.125825
	-7652.27	0.173459				-7195.13	0.701161				-3338.54	0.124265
	-3570.8	0.185298				-2976.31	0.715585				-1479.59	0.141691
	-16909.6	0.183801				-17835.1	0.713171				-8812.69	0.137239
	-39771.7	0.276844				-39673.6	0.805939				-20919.6	0.194643
	-5882.8	0.188594				-5341.45	0.714765				-2921.22	0.138194
	1761.03	0.140934				2308.71	0.670991				2016.35	0.127529
	-5350.82	0.198431				-4600.75	0.724085				-3384.94	0.164686
	-15028.5	0.196603				-13835.1	0.717756				-7993.71	0.13722
	-12462.2	0.182681				-12282.8	0.715041				-8242.54	0.14023
	-24820.4	0.187338				-26507.5	0.727594				-14107.9	0.140678
	-22806.5	0.247526				-23461.4	0.783113				-15503.5	0.214549
	-5449.53	0.168244				-4948.3	0.701255				-2795.84	0.125112
	-27284.1	0.164376				-28817.1	0.696592				-14064.2	0.117301
	-7881.41	0.198336				-7635.11	0.728085				-3770.78	0.161152
	-12238.6	0.182434				-11990.4	0.71721				-8401.14	0.157111
	-4695.97	0.172079				-4215.23	0.696445				-3265.79	0.162952
	-11828.7	0.219427				-11407.4	0.749335				-6320.42	0.158102
	-12021.1	0.199787				-12802.8	0.74605				-10019	0.200869
	-26166	0.191159				-26418.7	0.712937				-20357	0.180065
	-27753	0.205386				-28572	0.736646				-16715.9	0.150009
	-2370.22	0.145242				-2188.55	0.684194				-600.829	0.1095
	-13868	0.210483				-13197.4	0.736998				-8968.33	0.171246
	-26399.6	0.244997				-26406.1	0.769895				-16577.4	0.188776
	-34152	0.198354				-33634.1	0.728201				-24017.5	0.172481
	-5589	0.173281				-5151.24	0.699353				-3501.36	0.15039
	-6725.33	0.187916				-5971.88	0.714923				-4825.23	0.161509
	-11705	0.196201				-11041.6	0.723779				-6546.59	0.145097
	-5169.07	0.18617				-4826.49	0.720462				-1999.22	0.138841
	-17384.3	0.198478				-17340.7	0.732377				-12846.2	0.171632
	-12112.6	0.182341				-11420.6	0.711808				-9466.26	0.159417
	-33294.5	0.226891				-34153.7	0.761665				-20316.3	0.173965
	-15067.5	0.177506				-15639.5	0.718104				-11984.3	0.179879
	-1932.82	0.184257				-1369.25	0.712346				-783.527	0.157843
	-16122.7	0.18558				-16752.4	0.719655				-11344.1	0.160503
	-9095.42	0.181093				-9010.9	0.721024				-4795.71	0.151525
	-14864	0.164424				-15081.8	0.700868				-8186.01	0.130952
	638.823	0.187982				1323.32	0.710054				1529.75	0.1321
	-23227	0.185686				-23529.6	0.714872				-15388.9	0.145308
	-10103.1	0.18599				-9840.72	0.708652				-6027.88	0.143101
	-25635.9	0.19383				-25555.2	0.724223				-17074.8	0.151495
	-9337.61	0.195056				-8886.75	0.724689				-5498.05	0.156461
	-16507.8	0.188905				-16304.6	0.716808				-10836	0.154394
	-37770.8	0.254797				-36896.1	0.782086				-22124	0.180373
	-19667.9	0.1764				-20605.1	0.71655				-12066.6	0.141119
	-12528.5	0.198925				-12870.4	0.736583				-8201.56	0.165457
	-49272.6	0.235893				-51292.1	0.77237				-33039.4	0.19767
	-19045.2	0.169362				-20437.7	0.709305				-13694.1	0.146889
	-6592.99	0.199083				-5974.42	0.726522				-2482.82	0.141522
	-18509.4	0.180879				-19430.9	0.718174				-15672.5	0.176012
	-10146.9	0.213752				-10186.2	0.743986				-5042.87	0.155129
	-12147.9	0.214492				-12273.9	0.746115				-7255.94	0.155294
	-26025.9	0.195471				-25490	0.721452				-17035.7	0.148417
	-11390.1	0.231058				-10938.8	0.760546				-4876.01	0.149919
	-34106.5	0.212714				-34754.4	0.747552				-21295.6	0.173279
	-9484.26	0.234125				-8647.71	0.757036				-5124.25	0.169449
	-5727.35	0.170906				-5721.75	0.705365				-2723.31	0.133325
	-30766.7	0.18369				-30589.4	0.712507				-27914.8	0.18309
	-17378.6	0.186708				-17622.7	0.721876				-11231.3	0.144403
	-11557.8	0.199019				-10813.8	0.720433				-9179.44	0.173362
	-35693	0.246802				-36338.7	0.78341				-18866.7	0.165215
	-2999.69	0.168751				-2483.47	0.705668				-1122.57	0.141903
	-10168	0.167322				-9663.12	0.697303				-7955.74	0.146899
	-8028.94	0.176604				-7623.65	0.711665				-5223.13	0.145595
	-3205.55	0.187078				-3031.12	0.721413				-459.044	0.124707
	-13106.2	0.203917				-12884.8	0.723042				-8091.34	0.168017
	-1062.4	0.182151				-493.368	0.715507				5.71463	0.14512
	-85332.3	0.248237				-84881.6	0.775899				-54894.6	0.196819
	-8942.71	0.199812				-8835.82	0.732262				-5668.92	0.183821
	-7177	0.16248				-7478.28	0.696348				-5907.42	0.155352
	-31574.7	0.206618				-32402.1	0.735236				-22484.8	0.167648
	-17251.6	0.150835				-18031.5	0.685335				-15338.7	0.153062
	-27627	0.21586				-27155.7	0.73684				-17775.7	0.176034
	-17900.9	0.203219				-17297.5	0.733659				-11399	0.151189
	-12937.7	0.190379				-13084.1	0.722096				-9662.74	0.187931
	-744.533	0.154623				-312.429	0.692846				372.159	0.12383
	-24910.1	0.236197				-24538.2	0.76906				-17575.2	0.205268
	-2945.3	0.16038				-2634.74	0.69142				-1254.44	0.124678
	-4535.45	0.172144				-4343.61	0.702334				-2596.27	0.14313
	-6999.74	0.181359				-7138.6	0.71601				-3428	0.137547
	-13857.7	0.194644				-12862.1	0.718407				-8885.15	0.151465
	-5285.08	0.182568				-4881.8	0.70826				-2320.19	0.139367
	-22553.7	0.16926				-23768.5	0.702857				-13082	0.117023
	-16067.2	0.167057				-17882.8	0.710084				-9241.22	0.13236
	-2144.32	0.160454				-1737.84	0.689325				-1391.51	0.138431
	-11416.1	0.179643				-12314.2	0.7185				-9041.11	0.177065
	-24616.7	0.230665				-25618.5	0.76538				-13702.9	0.178526
	-8801.23	0.153095				-9153.87	0.689005				-5353.49	0.137722
	-23828.5	0.208715				-23626.9	0.73462				-15111.5	0.155578
	-14207.7	0.179803				-14142.9	0.712411				-11073.3	0.164917
	-15148.1	0.176761				-14942.5	0.708783				-8036.86	0.136267
	-14437.1	0.183247				-13296.9	0.707107				-8864.04	0.140591
	-10025.6	0.173818				-10112.4	0.702175				-6216.31	0.147774
	-36743.5	0.182002				-37960.9	0.709686				-27488.8	0.163632
	-8419.52	0.177415				-8016.3	0.704631				-4212.7	0.131883
	-16797.8	0.176992				-17030.4	0.705176				-11364.6	0.139781
	-41234.3	0.224735				-41126.6	0.750548				-28094.3	0.185323
	-59854.2	0.25425				-59916.3	0.781013				-38464.1	0.193548
	-20855.5	0.159901				-21157.7	0.695732				-18210.4	0.160606
	-5879.17	0.181509				-5713.24	0.705618				-3166.44	0.138082
	-10501.4	0.20276				-10618.8	0.736128				-7619.87	0.183177
	-22605.4	0.19397				-22447	0.723286				-16393.6	0.164813
	-33446.6	0.227063				-32816.8	0.756613				-26874	0.213623
	-11973.4	0.162429				-12197.5	0.698628				-8627.72	0.144778
	-10624.8	0.176781				-11070.2	0.710418				-7645.34	0.155793
	-25145.7	0.18878				-25315.3	0.716731				-19004.4	0.163858
	-6121.53	0.154162				-6099.3	0.691127				-5778.58	0.162804
	-14393.7	0.175124				-13984.1	0.706715				-7182.83	0.12244
	-9735.46	0.200923				-8842.28	0.731599				-5402.69	0.143532
	-23504.9	0.201797				-24349.3	0.739785				-18765.6	0.19105
	-12335.9	0.145334				-12623.1	0.677375				-10708.8	0.145924
	-4716.44	0.192414				-4120.55	0.71779				-2814.49	0.160815
	-5456.09	0.18122				-5295.48	0.719143				-3154.67	0.151941
	-14320.2	0.192357				-13694.8	0.716248				-7572.33	0.139081
	-25709.2	0.158201				-27505.8	0.700427				-20931.3	0.147417
	-7638.45	0.198852				-6840.07	0.72208				-2937.55	0.133314
	-15082.2	0.221741				-16114.7	0.764265				-14190.5	0.22512
	-7390.02	0.209417				-6589.25	0.73369				-3580.25	0.154019
	-28682.3	0.190269				-29083	0.718479				-18920.8	0.14927
	-7689.38	0.187811				-7484.34	0.721646				-4696	0.151757
	-31438.1	0.243172				-30616.9	0.76618				-19782.8	0.190611
	-19521.7	0.230321				-18966.7	0.754679				-9610.43	0.15758
	-7316.51	0.184329				-6879.78	0.710513				-2903.59	0.126699
	-9465.04	0.159741				-9814.8	0.696602				-6462.88	0.143475
	-15962.7	0.201549				-14908.1	0.721945				-9561.17	0.155607
	-4367.74	0.16898				-4197.12	0.702896				-3184.73	0.147552
	-8042.82	0.157598				-7947.69	0.686683				-5581.19	0.140772
	-15300.5	0.186824				-15244.2	0.715457				-10323.9	0.156305
	-13640.2	0.209713				-12771.6	0.732861				-8693.82	0.164018
	-20813.3	0.209891				-21031.7	0.739496				-13569.5	0.17148
	-35287.4	0.175961				-36336.4	0.708469				-28074.5	0.15648
	-10476.6	0.195651				-10821.3	0.730752				-7838.82	0.193615
	-9406.11	0.153461				-9718.06	0.693782				-8077.37	0.14979
	-42167.7	0.183322				-43965.1	0.716984				-36809.9	0.173378
	-8962.7	0.155078				-10072.5	0.693945				-7038.41	0.152813
	-344.892	0.165216				142.519	0.705736				156.051	0.140149
	-10562.3	0.204103				-10443	0.737553				-6141.03	0.157335
	-33988.3	0.195067				-33219.9	0.724919				-24398.3	0.15544
	-16398.5	0.201217				-17133.6	0.737381				-8874.78	0.154383
	-10803.1	0.175101				-11372.6	0.712996				-8695.52	0.171296
	-18385.7	0.159551				-19612.9	0.69806				-13358.2	0.143044
	-4471.17	0.162916				-4166.06	0.69365				-2818.58	0.140723
	-73463.6	0.189977				-77995.5	0.718025				-57450.5	0.172484
	-22930.6	0.177357				-24724.1	0.7096				-18163.4	0.162163
	-9808.78	0.172106				-10367.8	0.707038				-6569	0.147409
	-14354.1	0.189917				-13658.6	0.720722				-7922.98	0.136397
	-13598.3	0.1632				-13563.1	0.687651				-7308.88	0.123721
	-1077.42	0.185626				-550.883	0.721409				642.427	0.131019
	-5901.32	0.185515				-5428.61	0.713097				-4456.07	0.164382
	-16954.6	0.188778				-17519.4	0.724053				-10059.6	0.152348
	-3334.96	0.199369				-2666.5	0.724097				-791.066	0.146073
	-5405.76	0.200499				-4573.52	0.719561				-2426.91	0.144301
	-61264	0.238992				-60529.2	0.757937				-34889.3	0.174616
	-3662.52	0.151123				-3592.42	0.688571				-3248.52	0.148171
	-8088.67	0.167466				-7762.71	0.70194				-6085.79	0.15109
	-4532.03	0.179432				-4023.93	0.708685				-2908.51	0.158892
	-8751.19	0.198075				-8086.95	0.720041				-5421.98	0.15185
	-8883.9	0.174711				-8501.87	0.708073				-5076.02	0.13605
	-25922.2	0.153815				-28765.1	0.686616				-26484.6	0.159925
	-30252.6	0.186023				-30870.9	0.718263				-20323.2	0.150605
	-34047.2	0.236695				-34503.8	0.764671				-28139.6	0.220358
	-46053.2	0.248512				-44976.1	0.771933				-34982.5	0.227518
	-17203.7	0.133051				-17529.6	0.656874				-16588.1	0.150094
	-717.019	0.154606				-203.976	0.683618				-552.485	0.150801
	-5822.81	0.169481				-5422.54	0.703319				-4065.13	0.146391
	-26090.1	0.176371				-26802.9	0.71058				-17836.8	0.140302
	-13074	0.153573				-14265.7	0.686668				-10578.3	0.140363
	-46286.5	0.225732				-46240	0.75571				-26747.1	0.160992
	-8816.28	0.205572				-8489.22	0.739846				-4525.36	0.147238
	-24799.3	0.162157				-27292.6	0.700942				-22619.9	0.158821
	-21705	0.194404				-21983	0.723107				-12192.4	0.147521
	-37271.9	0.223336				-39669.6	0.760773				-21858.2	0.162906
	-4728.79	0.138184				-4908.46	0.67401				-3999.12	0.139497
	-30675.3	0.196986				-31187	0.723708				-20763.4	0.169725
	-6947.42	0.138102				-7994.76	0.676186				-7496.2	0.156233
	-4350.84	0.165661				-4312.99	0.704423				-1439.17	0.122875
	-24430.1	0.178832				-25041.8	0.704653				-16533.9	0.14069
	-8629.39	0.186597				-8205.93	0.713357				-5281.06	0.158836
	-24916.3	0.197427				-24423.6	0.722328				-14343.3	0.153019
	1372.23	0.172436				1975.95	0.705079				1809.79	0.135179
	-50424.9	0.179253				-55539.5	0.718976				-31359.3	0.154747
	-80633.9	0.233541				-81135.8	0.75669				-58277.8	0.193345
	-6602.64	0.17975				-6421.72	0.715402				-3054.8	0.127706
	-30565.3	0.196997				-31388.2	0.726276				-16650.9	0.136297
	-41238.3	0.260372				-40523	0.784513				-24424.2	0.184816
	-5696.97	0.18522				-5252.71	0.711286				-3826.95	0.156742
	-14969.9	0.202796				-14359.5	0.724816				-9897.69	0.168045
	-7760.79	0.191804				-7357.22	0.72332				-4595.27	0.14952
	-8854.56	0.175865				-8497.08	0.704442				-4286.23	0.126332
	-3720.71	0.167505				-3387.94	0.702158				-1977.82	0.141284
	-19200.9	0.196458				-20271.5	0.730092				-13071	0.172088
	-15751	0.167845				-16036.1	0.705816				-13184.2	0.164511
	-6762.15	0.209282				-6279.73	0.738656				-3881.33	0.168718
	-28222.6	0.172912				-29665.6	0.707238				-18807.6	0.138554
	-11485.5	0.225365				-11324.5	0.754997				-6006	0.172272
	-29125.2	0.209472				-30145.9	0.743096				-21228.3	0.188573
	-13728.3	0.196813				-14301.3	0.738661				-8166.48	0.15668
	-17414.1	0.169601				-17894.4	0.701858				-12382.9	0.145502
	-1017.41	0.16297				-519.257	0.691736				20.3294	0.140269
	-19039.7	0.199849				-19266.4	0.732352				-11421.5	0.14568
	-29512.2	0.162465				-31855.5	0.704319				-20434	0.128926
	-25962.3	0.190251				-26559.3	0.721928				-24265.2	0.19404
	-22051.9	0.212524				-21450.6	0.739836				-14962.5	0.166101
	-30297.5	0.217899				-29558.5	0.73543				-17061	0.148619
	-2857.38	0.171529				-2479.64	0.701449				-823.244	0.122732
	-8598.68	0.185039				-8651.73	0.710357				-5945.71	0.164167
	-8257.71	0.183699				-8285.58	0.71949				-4623.08	0.147249
	-4555.01	0.196205				-4181.89	0.727017				-2509.87	0.16971
	-21152.7	0.188792				-21692.9	0.723028				-16614.3	0.173867
	-9172.41	0.167005				-9102.39	0.701067				-5043.25	0.12913
	-14349.2	0.181766				-14166.3	0.709607				-9134.24	0.144657
	-37142.9	0.208995				-37533.2	0.744139				-22979.4	0.149987
	-53951	0.242681				-53536.2	0.761041				-35516.8	0.187327
	-3493.85	0.164945				-3331.97	0.693906				-2493.96	0.156955
	-6322.63	0.192017				-5771.82	0.718382				-3757.09	0.150743
	-12613.7	0.218566				-12417	0.752335				-7958.67	0.170378
	-6291.5	0.177122				-6093	0.709288				-4293.82	0.168717
	-7081.43	0.170294				-6965.19	0.70353				-5111.48	0.152853
	-3355.18	0.177909				-3086.77	0.715085				-1116.01	0.129229
	-21270.8	0.196169				-21043.1	0.724423				-12327.4	0.134771
	-5281.7	0.153525				-5199.19	0.688723				-5291.15	0.163881
	-9900.91	0.16055				-10174.3	0.69645				-7713.2	0.152304
	-24702.8	0.196518				-25341.9	0.729318				-17790.8	0.168419
	-3631.94	0.184201				-3085.42	0.712868				-1229.11	0.144186
	-66833.9	0.172517				-74031.3	0.71658				-47921	0.145506
	-15943.5	0.194637				-15444.5	0.728155				-8947.08	0.137855
	-17290.5	0.188801				-17832.2	0.715489				-12144.9	0.156034
	-8920.96	0.196642				-8625.66	0.734358				-4887.08	0.157949
	-10814.8	0.150704				-11225.6	0.688488				-8799.19	0.142067
	-5549.49	0.164636				-5426.61	0.701156				-2824	0.132605
	-20950.2	0.199969				-21150.1	0.731769				-12829	0.152937
	498.364	0.158574				925.338	0.700154				1104.02	0.143568
	-8462	0.156881				-8611.45	0.68658				-6526.04	0.140869
	-1084.12	0.112489				-1379.32	0.65048				-1677.85	0.137722
	-5367.02	0.19117				-4772.35	0.722211				-2495.38	0.145562
	-13262	0.164895				-14686.8	0.700858				-10802	0.159516
	-35305.3	0.182451				-35302.3	0.713494				-27677.4	0.165956
	-20210.9	0.153926				-21999.4	0.689654				-18354.2	0.158744
	-13362.3	0.164474				-13973.3	0.701255				-8576.57	0.137993
	-11221.6	0.191923				-10929.1	0.725294				-5531.02	0.132298
	-1651.41	0.178725				-962.915	0.707723				-229.652	0.137395
	-30723	0.220325				-32584.8	0.749258				-25062.3	0.216008
	-2085.92	0.147484				-2180.84	0.691381				-1640.46	0.139831
	-82311.6	0.295189				-86595.5	0.830978				-63237.4	0.273518
	-6542.37	0.167602				-6190.16	0.695883				-2938.38	0.133442
	-63646.6	0.233863				-64606.4	0.767581				-42551.8	0.189248
	-33275.8	0.195267				-33955.5	0.724493				-19417.6	0.134731
	-7280.08	0.156582				-7385.44	0.693366				-5924.26	0.147403
	-10528.9	0.179798				-10991.3	0.717183				-8494.36	0.159489
	-6156.4	0.192995				-5531.89	0.719839				-2916.2	0.144762
	-30091.8	0.186698				-30818.2	0.711542				-23510	0.158995
	-10579	0.168347				-10141	0.699653				-6099.14	0.127001
	-5454.01	0.193749				-4777.54	0.719734				-3503.05	0.165752
	-15873.1	0.150379				-17053.2	0.689138				-11486.4	0.133524
	-857.809	0.13112				-627.698	0.669522				148.564	0.122242
	-19201.4	0.151588				-20690	0.679821				-14451.5	0.132164
	-1360.46	0.157294				-973.24	0.698657				-596.773	0.141794
	-1834.83	0.147397				-1614.83	0.678539				-416.076	0.127544
	-3792.85	0.174508				-3446.66	0.708235				-1053.85	0.122066
	-101889	0.252894				-104133	0.777205				-67925.3	0.210809
	-3696.04	0.163701				-3321.84	0.700348				-2396.92	0.146463
	-41758.6	0.202957				-41669.7	0.729409				-24838	0.141182
	-3969.47	0.166485				-3482.57	0.691582				-2482.32	0.1464
	-29764	0.185243				-29789.8	0.716137				-20756.6	0.155051
	-51659.9	0.241267				-54264.4	0.774027				-30816.4	0.179694
	-6398.88	0.189922				-5674.41	0.714				-2843.05	0.140524
	-2977.09	0.164075				-2655.58	0.688362				-1211.17	0.138499
	-38260.6	0.174416				-39819.9	0.708112				-35342.7	0.168818
	-40524.3	0.216461				-39352.7	0.739949				-27057	0.172344
	-19192.7	0.175119				-18787	0.696583				-13908.9	0.166602
	-65063.7	0.245028				-65468.7	0.77836				-40470.4	0.179994
	-20379	0.146693				-21255.5	0.679887				-17049	0.141441
	-11528.7	0.185046				-11626.9	0.715379				-7169.03	0.141472
	1560.82	0.138592				2052.14	0.672744				1737.66	0.127492
	-6208.82	0.177171				-5662.01	0.706869				-4216.61	0.144615
	-19785.4	0.226918				-19353	0.746414				-12726.1	0.179606
	-24621	0.236023				-24711.5	0.759142				-17181	0.205955
	-63923.6	0.215184				-66076.2	0.741408				-46605.3	0.186071
	-13890.5	0.157883				-14489.2	0.690494				-8019.61	0.119235
	-13665.5	0.176442				-13738	0.703601				-10855.4	0.169191
	-7319.27	0.191589				-6715.8	0.715898				-4052	0.15437
	-26514.9	0.189674				-27427.2	0.720183				-15105.9	0.148766
	-24243.7	0.212885				-24999	0.745701				-20816.6	0.205111
	-1645.23	0.177376				-1075.57	0.710535				-999.641	0.163656
	-40159.5	0.177388				-42884.5	0.715948				-35527.6	0.17819
	-30761.8	0.191187				-30971.3	0.719256				-17685.4	0.142996
	-14058.3	0.178928				-14817.8	0.7166				-7397.91	0.136302
	-23754.8	0.178221				-24555.3	0.708999				-16648.4	0.143506
	-14557.6	0.183794				-14296.3	0.714459				-10719.4	0.156949
	-13184.7	0.152158				-13675.8	0.687786				-10385.1	0.13424
	-49752.5	0.212571				-49830.3	0.738803				-38456.4	0.182813
	-16167.6	0.198534				-16266.1	0.730689				-11351.4	0.16945
	-14891.5	0.184129				-14840.8	0.716354				-8229.77	0.132213
	-33858.2	0.18191				-34895.1	0.712163				-21667.6	0.15683
	-27994.8	0.209747				-28115.3	0.731424				-15182	0.138551
	-13675.4	0.173327				-14398.7	0.710574				-7736.55	0.130714
	-12334	0.190862				-11693.8	0.715927				-7404.15	0.152977
	-14896.4	0.182804				-14798.8	0.710732				-9531.28	0.142616
	-36532.9	0.193975				-36841.4	0.727846				-21543.2	0.135467
	-2134.19	0.169412				-1797.01	0.702443				-796.27	0.135725
	-16074.8	0.210221				-14943.6	0.72942				-11009.8	0.174356
	-15926	0.189308				-15928.9	0.726981				-9437.11	0.136141
	-11361.6	0.200637				-10682.2	0.723973				-8423.18	0.173006
	-31183.2	0.186451				-32808	0.716007				-20629.5	0.155033
	-47546.9	0.200501				-49772.2	0.729676				-32679.1	0.160704
	-18806.3	0.199214				-19662.3	0.730855				-15306.4	0.188049
	-25098.2	0.194002				-25698.3	0.726511				-16018.4	0.156177
	-18061.9	0.205499				-17788.5	0.733855				-10516.3	0.149903
	1889	0.18541				2549.47	0.723316				2369.94	0.125949
	-26481.8	0.164869				-28516.7	0.698681				-18758	0.156575
	-18274.8	0.188731				-18034.4	0.718036				-11444.6	0.144569
	-12720.4	0.17551				-12631.9	0.70753				-7535.74	0.136909
	-44334.3	0.199504				-46948.9	0.734692				-30842.4	0.161374
	-17736.1	0.206821				-17431.9	0.730263				-12204	0.175702
	-9966.97	0.173818				-10112.7	0.710824				-7154.14	0.158011
	-24911.8	0.221344				-25599.6	0.751338				-12556.5	0.157199
	-12244.1	0.200826				-11623.3	0.727716				-8067.25	0.158047
	-14047.3	0.202044				-13882.1	0.738202				-8354.56	0.151795
	-3802.05	0.179201				-3333.55	0.712263				-2018.48	0.145333
	-21253.1	0.195776				-21161.2	0.72095				-16005.9	0.171752
	-7380.85	0.158922				-7763.9	0.694152				-4995.61	0.153957
	-19114.4	0.213297				-19125.3	0.739879				-12471.8	0.174611
	-11837.6	0.182541				-11590.8	0.708187				-8525.33	0.151623
	-5247.3	0.143579				-5291.05	0.675524				-6170.79	0.16739
	-21682.3	0.208333				-21027.9	0.738733				-12351.3	0.141311
	-13360.7	0.189766				-12684.9	0.718336				-8771.81	0.152705
	-20293.6	0.186665				-20860.4	0.715372				-12274.8	0.137154
	-6648.39	0.1739				-6273.6	0.704819				-3243.07	0.136498
	-5234.21	0.182814				-4860.83	0.714981				-2770.74	0.151
	-1707.12	0.168824				-1222.68	0.696149				-627.443	0.137358
	-11725	0.174905				-11569.5	0.708409				-6242.96	0.131346
	-25872	0.191219				-25725.3	0.71733				-18306.7	0.16249
	-12978.1	0.177739				-12736.8	0.708792				-7944.75	0.14921
	-7232.65	0.195738				-6669.18	0.725798				-3382.39	0.138311
	-5600.98	0.169718				-5363.1	0.709167				-3188.6	0.135625
	-35038.4	0.241342				-34923	0.772895				-25139.8	0.201375
	-11982.3	0.200269				-11361.1	0.729196				-8549.4	0.170449
	-15628.1	0.204986				-16389.9	0.737412				-10567	0.165447
	-6286.23	0.177054				-5854.68	0.708001				-3821.3	0.157427
	-11884.6	0.183516				-11478.8	0.709642				-6655.94	0.132522
	-3355.21	0.182873				-2680.13	0.705813				-1207.57	0.140958
	-22953.2	0.229649				-22685.5	0.756397				-14087.1	0.170807
	-25662.5	0.214992				-24725.1	0.735616				-17423.9	0.164548
	-11061.3	0.200567				-10215.7	0.723374				-6310.29	0.161984
	-6451.43	0.164276				-5568.59	0.687787				-3475.96	0.131937
	-34606.2	0.20399				-37013.8	0.742112				-21491	0.164073
	-42848.4	0.249212				-48497.8	0.792303				-29658.9	0.216756
	-6899.92	0.180549				-6529.74	0.707218				-3027.37	0.12967
	-3370.67	0.156229				-3101.36	0.68686				-2031.84	0.14335
	-14340.6	0.196893				-14802.3	0.73506				-10156	0.169583
	-11053.8	0.196104				-10365.5	0.724615				-6747.8	0.144436
	-41592.9	0.177748				-44933.7	0.716703				-26928.2	0.142002
	-24932.9	0.234582				-24682.8	0.75978				-15693.2	0.181971
	-3503.62	0.194092				-3190.35	0.728515				-1268.78	0.142913
	-17881.8	0.186855				-18278.7	0.717249				-12365.2	0.155804
	-7861.06	0.174754				-7189.86	0.699519				-4761.06	0.14023
	-8380.09	0.191248				-7691.65	0.721221				-5247.33	0.146434
	-9908.16	0.257896				-9438.22	0.783467				-7107.55	0.226567
	-36742.7	0.221353				-36234.2	0.745662				-24484.2	0.178929
	-20568.9	0.224367				-20257.3	0.753732				-12926.8	0.169871
	-28754.6	0.18152				-29384.3	0.704661				-20617.7	0.150424
	-25387.2	0.216184				-25400.8	0.748906				-18060.4	0.186485
	-11900	0.164615				-12680.9	0.703193				-8110.49	0.14505
	-38706.2	0.224317				-37513.5	0.74339				-28461.2	0.194756
	-12854.7	0.153527				-13629.7	0.692863				-9347.01	0.138005
	-11348.4	0.155052				-12153.5	0.688787				-9038.74	0.153673
	-4601.01	0.196544				-4240.98	0.72969				-3232.71	0.170428
	-7852.2	0.188123				-7872.16	0.723324				-4308.97	0.146227
	-6459.57	0.122238				-7299.74	0.672653				-4868.4	0.113883
	-11514.4	0.19285				-11239.2	0.721533				-8115.58	0.162455
	-28879.3	0.214072				-28037.5	0.73787				-17334.7	0.15586
	-339.848	0.170401				269.212	0.698503				700.051	0.130697
	-10942.5	0.19047				-11095.5	0.723856				-7351.12	0.161275
	-11578.6	0.184736				-11662	0.714242				-7716.87	0.157679
	-29738.2	0.225551				-30181.1	0.749029				-23409.9	0.2049
	-19564.4	0.177429				-20831	0.710586				-15634.5	0.168584
	-15563.6	0.204152				-14948.8	0.725996				-8427.25	0.145733
	-11731.1	0.165557				-12645.1	0.698733				-5617.03	0.131701
	-46363.6	0.245858				-47028.7	0.778506				-25298.3	0.162584
	-12437.4	0.194181				-12125.8	0.723336				-9099.86	0.163261
	-9582.39	0.147489				-10178.6	0.677891				-6195.38	0.127147
	-12957.4	0.192078				-12531.8	0.719032				-6890.95	0.135663
	-17905.8	0.210983				-17650.8	0.734785				-12031.4	0.169557
	-34939.8	0.238641				-34899.3	0.766365				-20173.4	0.172868
	-25396.3	0.190297				-26104.1	0.729618				-18034.5	0.160972
	-9057.08	0.18915				-9165.86	0.721369				-5320.95	0.166165
	-2708.14	0.178533				-2435.93	0.709066				-453.012	0.132286
	-26086.7	0.219284				-25608.2	0.741966				-17987.2	0.171659
	-8867.38	0.163025				-8809.08	0.695844				-5832.16	0.139049
	-13640.5	0.211248				-13614.6	0.743544				-11465	0.198415
	-20988.8	0.201106				-20548.1	0.731993				-11557.5	0.140468
	-11440.7	0.22951				-10512.8	0.747221				-6268.26	0.169711
	-30681.5	0.211935				-31427.7	0.742355				-24173.3	0.187772
	-44048.2	0.261406				-44543.2	0.786335				-20421.6	0.162916
	-57061.4	0.181278				-57880.4	0.712343				-44456.3	0.165716
	-13568.9	0.168944				-14010.2	0.702322				-9512.85	0.157505
	-32028.7	0.206289				-31669.8	0.729898				-18477.6	0.153998
	-45276	0.222929				-47383.9	0.758434				-27200	0.165608
	-546.726	0.186085				-14.518	0.7239				247.541	0.16179
	-25352.7	0.229642				-25580.7	0.762318				-15438.6	0.184825
	-39710	0.27371				-42375.1	0.80459				-30169.2	0.235535
	-10098.3	0.217537				-9470.4	0.737898				-6403.66	0.168799
	-20844.6	0.199796				-20881.3	0.725209				-15748.3	0.177282
	-15695.5	0.194451				-15528.5	0.724379				-10461.3	0.158543
	-25697.1	0.177893				-25755.4	0.703776				-18490.1	0.144137
	-20199.5	0.162846				-21100.1	0.690924				-14691.6	0.144807
	-1927.73	0.230698				-1205.31	0.763698				202.017	0.159264
	-23134.1	0.177668				-24117.1	0.71105				-21695.8	0.176842
	-7075.45	0.190876				-6607.55	0.717908				-3806.64	0.140316
	-27675.6	0.199114				-28950.1	0.734008				-17313.2	0.165686
	-2713.69	0.209185				-2050.63	0.743043				-295.184	0.143158
	-19256.2	0.1977				-18514.2	0.719665				-13663.9	0.168043
	-31567.2	0.205273				-32024.5	0.736526				-17694.2	0.142665
	-23948.7	0.195021				-23449.5	0.72209				-14545.9	0.143253
	-5142.77	0.16744				-5061.14	0.699823				-2379.99	0.137335
	-8695.71	0.191246				-8466.55	0.714532				-4410.68	0.148717
	-9431.67	0.223834				-9477.59	0.753627				-3504.86	0.146077
	-39261.5	0.267117				-39654.6	0.795167				-22247.2	0.194719
	-15969.3	0.145564				-17364	0.684337				-12360.2	0.130644
	-3191.74	0.186447				-2494.85	0.715135				-871.085	0.139583
	-1423.72	0.15753				-944.662	0.692228				-300.712	0.139407
	-12289.9	0.206703				-12611.7	0.737509				-8298.75	0.185879
	-1464.09	0.201354				-815.224	0.729409				-27.9653	0.152052
	-8971.98	0.152655				-8858.06	0.680643				-5146.72	0.128925
	-9485.23	0.198114				-8608.64	0.718708				-6152.05	0.166324
	-24122.8	0.148201				-26239.1	0.685852				-17593.9	0.129111
	-12130.8	0.181643				-11996.2	0.717818				-8482.55	0.152789
	-8351.25	0.166066				-8335.92	0.709057				-5463.07	0.141916
	-1197.78	0.143943				-821.678	0.676025				-1084.92	0.141863
	-14135.5	0.210669				-13620.1	0.734823				-6907.14	0.139575
	-30377.9	0.203683				-29892.6	0.722009				-21780.2	0.176078
	363.866	0.161817				860.164	0.697722				681.186	0.156994
	-8605.05	0.201629				-8233.92	0.730833				-5321.23	0.161978
	-13228.4	0.182739				-13864.4	0.71816				-8759.41	0.156401
	-7771.53	0.189397				-7089.86	0.717928				-4977.21	0.155697
	-8890.62	0.205437				-8642.74	0.740888				-4545.87	0.150787
	-15276.3	0.19118				-15074.5	0.717446				-7392.67	0.133536
	-3175.86	0.166145				-2751.89	0.691953				-754.089	0.127188
	-30191.5	0.201441				-31534.2	0.737719				-18496.3	0.147873
	-8450.91	0.183439				-8766.4	0.720302				-3691.3	0.134838
	-6273.7	0.139169				-7025.62	0.682893				-5255.99	0.141869
	-3423.53	0.171485				-3130.85	0.707132				-2118.34	0.158743
	-11036	0.165919				-10933.3	0.700057				-8741.99	0.15409
	-19200.2	0.189386				-19836.6	0.721277				-11861.8	0.148589
	-3086.25	0.160626				-2957.7	0.693071				-1183.79	0.129621
	-4475.41	0.164485				-4340.29	0.703191				-1417	0.120405
	-4314.59	0.187356				-3783.51	0.721972				-2423.49	0.157008
	-13478.3	0.163514				-14662	0.706694				-12885.7	0.168226
	-28357.8	0.192408				-27519	0.718249				-19869.2	0.165177
	-4300.38	0.174893				-4068.47	0.710713				-2751.25	0.149159
	-105122	0.262846				-108785	0.794976				-68801.5	0.197694
	-17973.4	0.186647				-18275.7	0.720668				-11151	0.142608
	-14143	0.187639				-13259.1	0.711858				-8778.96	0.141412
	-13631	0.208324				-13139.2	0.732714				-8341.19	0.161944
	2885.15	0.152451				3566.49	0.68291				2821.28	0.132345
	-30128.6	0.196913				-30263.1	0.727671				-20299.9	0.156027
	-11004.2	0.177235				-10747.1	0.707204				-7480.07	0.149114
	-58032.6	0.249469				-59288.2	0.780397				-42887.3	0.201166
	-15845	0.178197				-16760.4	0.718458				-12763.8	0.15989
	-20917.2	0.243814				-20908.2	0.772749				-10624.5	0.160173
	-3707.74	0.167171				-3357.78	0.700357				-1475.66	0.124336
	-5899.08	0.151699				-5910.13	0.685098				-5672.38	0.150963
	-19132.9	0.203272				-18797.3	0.726425				-12687.1	0.167232
	-6804.69	0.182065				-6493.42	0.706759				-5439.7	0.18205
	-10107.8	0.180591				-10003.5	0.709853				-6712.67	0.15424
	-29721	0.199664				-29724.3	0.724151				-21235.6	0.174593
	-27166.8	0.192575				-26870.6	0.721697				-17916.8	0.145503
	-2651.6	0.16336				-2006.9	0.686858				-1303.32	0.129285
	-17142.5	0.220704				-17479.9	0.756146				-9916.57	0.172019
	-9047.52	0.161237				-9283.31	0.699934				-7401.47	0.154753
	-47201.6	0.197729				-50293.3	0.732945				-30850.1	0.158095
	-8261.51	0.170596				-8608.45	0.706831				-5026.58	0.153356
	301.771	0.1415				703.136	0.672715				669.576	0.136738
	-7980.81	0.174368				-8233.11	0.706765				-6361.09	0.159926
	-28674.2	0.213025				-28012.8	0.740127				-16754.6	0.152142
	-15771.6	0.202674				-16175.6	0.73201				-8804.16	0.141154
	-7704.06	0.198637				-6919.28	0.720723				-3867.18	0.143542
	2565.53	0.177842				3236.33	0.707121				2784.07	0.129865
	-18491.4	0.213285				-17717	0.737106				-11729.2	0.168965
	-16323.3	0.162542				-17052.5	0.699157				-11038.5	0.132932
	-12842	0.180881				-13034.6	0.716654				-7700.91	0.138902
	-10346.3	0.154915				-10987.7	0.694562				-7684.78	0.141565
	-25511	0.233992				-26555.7	0.767974				-17253.3	0.192998
	-27716.3	0.224689				-27163	0.748006				-16524.6	0.166973
	-12706.3	0.211281				-13157.2	0.747121				-9216.89	0.193323
	-12363.3	0.173447				-12151.4	0.701919				-7702.78	0.141631
	-8782.68	0.191023				-8458.94	0.719427				-4224	0.131383
	-7068.83	0.169315				-6701.2	0.703248				-4705.86	0.144554
	-8711.87	0.247005				-8303.21	0.775248				-5813.97	0.209861
	-9845.36	0.179881				-9398.91	0.702988				-3573.53	0.115636
	-2916.42	0.148776				-2564.44	0.68329				-1544.27	0.128866
	-7842.33	0.165376				-7686.96	0.701578				-5086.61	0.132209
	-9549.5	0.162861				-9530.18	0.694639				-7626.46	0.154357
	-8339.58	0.232787				-7493.54	0.752057				-3082.38	0.163975
	-12732.9	0.210448				-12349.7	0.735099				-7900.46	0.168004
	-5433.91	0.222732				-4931.48	0.748066				-2880.69	0.177162
	-510.398	0.158352				-28.1911	0.692284				151.603	0.141169
	-7885.82	0.163395				-7596.41	0.697516				-4980.66	0.131849
	-47351.5	0.255282				-46060.9	0.777705				-29307.5	0.194302
	-49627	0.18325				-52579.8	0.711913				-32670.7	0.158218
	-12669.4	0.209872				-12431.6	0.74282				-9794.84	0.191972
	-57336.8	0.20559				-61311.9	0.738688				-41460.7	0.170019
	-9801.34	0.157839				-9882.38	0.69105				-9187.24	0.166185
	-22493.4	0.193566				-22941	0.719842				-16451.5	0.167338
	-8185.86	0.191626				-7826.62	0.720837				-2850.25	0.115884
	491.177	0.202215				1148.83	0.731109				1861.85	0.122173
	-12048.5	0.159612				-12817.7	0.691904				-7806.08	0.151335
	-10236.1	0.175904				-9733.38	0.710014				-6364.65	0.147783
	-22497.8	0.172108				-23114.3	0.698922				-15714.3	0.143812
	-13672	0.24729				-13248.9	0.777157				-10220.6	0.208803
	-18927.1	0.24515				-19141.1	0.778271				-12013.3	0.188338
	-17190.9	0.24727				-16414.3	0.769408				-8578.74	0.163661
	-11392.7	0.234834				-11538.4	0.770011				-7366.8	0.212997
	-34418.2	0.202541				-34545	0.730236				-19945.7	0.142863
	-6118.07	0.181691				-5621.76	0.713401				-3372.19	0.145623
	-12581	0.201433				-12315	0.732584				-7997.95	0.161979
	-12289.2	0.178558				-12205.6	0.709572				-7028.01	0.134348
	-10380.2	0.165392				-10111.8	0.694558				-7692.6	0.153813
	-13996.5	0.156185				-14950.3	0.695686				-7845.72	0.130984
	-5104.55	0.165099				-4676.63	0.695826				-2855.1	0.128479
	-2839.46	0.180274				-2237.13	0.709845				-999.116	0.140028
	-16202.5	0.185892				-16505.8	0.726095				-10373.2	0.155703
	-12635.6	0.19277				-12526.9	0.726935				-8804.4	0.159926
	-34081.3	0.194646				-34720.2	0.723936				-20858.5	0.152325
	-24156.3	0.211056				-25510.9	0.742142				-16247.9	0.176945
	-25105.3	0.192413				-26218.2	0.734307				-16588	0.153761
	-10680.7	0.238599				-10552.9	0.769629				-6438.87	0.192163
	-11164.9	0.177492				-10549.2	0.702905				-8099.17	0.162462
	-13564.9	0.170106				-14174.5	0.706865				-9560.41	0.140202
	-8513.26	0.176136				-8775.69	0.71078				-5840.75	0.153435
	-5532.12	0.215775				-5072.05	0.74375				-2653.77	0.158327
	-2562.67	0.146894				-2334.04	0.687338				-2868.85	0.158901
	-16354.8	0.179086				-16967.8	0.712372				-9305.84	0.13234
	-10403.3	0.194407				-10561.3	0.727325				-5621.91	0.154349
	-7775.65	0.196188				-7457.22	0.729659				-4826.5	0.161916
	-10825.9	0.187116				-10692.7	0.717998				-5903.88	0.14364
	-7222.36	0.19332				-6725.28	0.72472				-4345.39	0.150606
	-28710.3	0.170313				-32644.9	0.711823				-25805.8	0.164099
	-21359.6	0.203721				-20812.2	0.734066				-11991.2	0.145611
	-22046.8	0.222436				-21641.8	0.753853				-10685.4	0.149059
	-9012.81	0.169566				-9239.52	0.704933				-7100.44	0.170301
	-22056.7	0.22239				-22905.6	0.752085				-10605.6	0.151985
	-11844	0.172189				-12301.8	0.702359				-7191.64	0.132699
	-1161.66	0.164908				-727.172	0.698297				-51.4094	0.140237
	-19934.7	0.17329				-20054.3	0.705391				-13360.6	0.133563
	-8199.09	0.187782				-7828.13	0.7155				-3980.48	0.140127
	-1763.72	0.172804				-1310.29	0.703348				-1190.73	0.163771
	-18208.8	0.20466				-18138.9	0.730451				-8799.78	0.139348
	-9016.14	0.172154				-9273.39	0.709196				-4613.54	0.133653
	-16035.7	0.17501				-16113.4	0.704851				-10653.1	0.143129
	-9925	0.185119				-9681.16	0.715514				-7851.07	0.162585
	-22550.9	0.162692				-23487.5	0.694999				-15326.8	0.134345
	-17760.2	0.165085				-18687.3	0.697901				-13378	0.141684
	-12374.5	0.196586				-12256.4	0.731624				-5587.47	0.135114
	-8956.72	0.186945				-8632.3	0.714698				-4096.21	0.12349
	-9551.86	0.198455				-8728.01	0.730217				-5956.3	0.15128
	-31868.5	0.237927				-32348.2	0.763755				-17038.9	0.16895
	-39183.2	0.290096				-40330.9	0.824381				-30536.4	0.262154
	-51935.1	0.241279				-51400.5	0.771642				-29239.6	0.170638
	-5901.45	0.165095				-5693.4	0.690564				-2300.45	0.115992
	-16053.1	0.207962				-15626.8	0.739772				-9440.51	0.162176
	-41061.1	0.202809				-40862.8	0.729163				-25069.5	0.155144
	-5174.36	0.188415				-4867.22	0.715544				-2660.36	0.15163
	-5376.78	0.182552				-4917.11	0.704976				-3844.44	0.171107
	-12549.4	0.184156				-12049.8	0.718645				-9730.64	0.162491
	-5936.02	0.183857				-5420.32	0.715956				-3857.37	0.157285
	-13637.3	0.195874				-13437.3	0.725757				-8875.1	0.166017
	-4826.23	0.189563				-4667.71	0.716843				-1985.39	0.134308
	-9918.41	0.19429				-10127.1	0.734275				-7288.62	0.173126
	-55926.2	0.307759				-57279	0.838529				-46922.7	0.299559
	-35280.1	0.267238				-35798.4	0.796428				-23295.9	0.208279
	-3474.63	0.142828				-3351.21	0.673604				-2777.32	0.135478
	-21157.1	0.183945				-22503.3	0.717779				-8665.51	0.123042
	-12685.2	0.169907				-12956.1	0.701417				-8463.22	0.150016
	-22594.2	0.212327				-23088.8	0.738495				-13167.5	0.154135
	-22218.7	0.206366				-22242.6	0.744139				-14884	0.165719
	-16800.6	0.156177				-16895.3	0.691544				-12598.1	0.137775
	-39357.6	0.218874				-40576	0.749962				-29287.8	0.18846
	-9217.69	0.196102				-8774.81	0.728415				-6392.17	0.168739
	-9872.53	0.160129				-10580.7	0.693486				-6642.16	0.129958
	-5768.49	0.159837				-5477.15	0.697249				-4915.26	0.156767
	1603.76	0.141848				2233.4	0.676521				1764.18	0.133223
	-10524.8	0.199281				-9945.5	0.727089				-5365.56	0.145405
	-25424.4	0.203851				-24909.4	0.724216				-18413.2	0.180206
	-2974.63	0.116589				-3368.43	0.652565				-2722.18	0.123501
	-3691.98	0.206016				-3143.48	0.734418				-1904.12	0.15969
	-8892.99	0.220886				-8465.97	0.745852				-5478.15	0.177584
	-58908.7	0.270125				-59036.4	0.791582				-40559.3	0.214158
	-29265.4	0.193207				-30109.2	0.724706				-15766.1	0.149229
	-23162.7	0.23213				-23410.4	0.76885				-12652.3	0.161136
	-1664.4	0.205085				-842	0.72549				-504.769	0.167896
	-16219.5	0.206678				-16236.3	0.736896				-10402.9	0.172836
	-34006	0.240311				-34115.7	0.770337				-21560.1	0.182925
	-3648.44	0.145289				-3727.95	0.686991				-2740.38	0.142612
	-13756.7	0.166902				-14035.5	0.697913				-10453.9	0.152748
	-276.98	0.161361				297.441	0.691443				215.458	0.14228
	-32891.8	0.240224				-31992	0.758112				-20506.9	0.182773
	-35050.7	0.161289				-35604.5	0.69368				-23718.7	0.12954
	-14432.4	0.26628				-14671.4	0.797806				-7220.22	0.19064
	-5521.97	0.196064				-4836.49	0.722919				-2745.46	0.150651
	-16842.5	0.172414				-18363.8	0.711533				-12949.1	0.167816
	-18717.9	0.190736				-18827.3	0.717325				-10757.4	0.137047
	-11021.1	0.177922				-10243.7	0.706666				-8246.28	0.157995
	-14156.2	0.195981				-13885.2	0.726647				-7398.14	0.137806
	-57143	0.270076				-55709.4	0.79089				-31208.8	0.175374
	-6331.31	0.14537				-7190.41	0.686945				-6068.89	0.15281
	-17849.7	0.182481				-17803.7	0.70883				-9314.44	0.126999
	-17321	0.172347				-17773.6	0.703759				-10337.1	0.127121
	-7481.08	0.179388				-6932.74	0.709786				-5861.17	0.16169
	-45127.8	0.203192				-47091.9	0.73051				-26502.2	0.151491
	-1261.27	0.171654				-643.746	0.69696				785.606	0.113437
	-22055.3	0.218874				-21733.7	0.744462				-13646.1	0.165365
	-23277.9	0.204873				-23725.3	0.738341				-16070.4	0.17842
	-16429	0.175621				-16741.3	0.70421				-8702.6	0.123409
	-3142.69	0.174411				-2489.2	0.705804				-1182.3	0.136751
	-91718.2	0.254946				-93395.9	0.782079				-61305	0.193363
	-25845.2	0.189884				-26088.3	0.715075				-14105	0.134055
	-7381.69	0.210607				-6589.19	0.731614				-4245.44	0.166801
	-11819.7	0.156044				-12795.2	0.699412				-8729.66	0.147572
	-71792.8	0.274178				-71931	0.799782				-46322.8	0.215082
	-35112.7	0.259128				-35835.1	0.78153				-20924.2	0.202769
	441.33	0.149401				992.044	0.683511				1021.92	0.127305
	-28657.6	0.213049				-29169.8	0.742287				-23154.1	0.191778
	-13177.2	0.174536				-13336.5	0.704757				-9362.64	0.164331
	-19907.3	0.217082				-19948	0.739078				-11432.5	0.162184
	-7699.46	0.142565				-8465.47	0.674489				-6472.73	0.154587
	-18012.1	0.308399				-17753.9	0.833111				-8915.76	0.204151
	-30039.7	0.210267				-30823.2	0.745018				-21921.9	0.179297
	-16422.1	0.180918				-16239.7	0.710202				-10215.3	0.140082
	-18512.7	0.15446				-20416.3	0.69387				-14135.1	0.142006
	-10350	0.175205				-10052.4	0.705602				-8285.27	0.159151
	-20931.9	0.183431				-21977.2	0.723788				-18245.9	0.189049
	-35005	0.231222				-35408.8	0.756075				-25415.9	0.204752
	-15814.8	0.200971				-14822.4	0.724733				-9293.3	0.156671
	-44962	0.189379				-45650.2	0.720679				-37971.4	0.185105
	-16297.1	0.188117				-16282.3	0.720798				-9561.01	0.130792
	-6625.09	0.182058				-6463.1	0.716695				-2890.69	0.13513
	-14834.3	0.190703				-14894.4	0.720264				-8168.52	0.138952
	-9657.45	0.168786				-9706.58	0.701562				-7644.69	0.154586
	-3549.55	0.158777				-3586.91	0.698023				-1403.45	0.127482
	-29327.8	0.211736				-29080.1	0.742004				-21305.3	0.170018
	-54173.5	0.228978				-55174.3	0.762556				-36286.7	0.178828
	-5881.79	0.192041				-5820.99	0.727022				-4534.33	0.176818
	-2602.56	0.178457				-2276.45	0.715812				-790.909	0.123463
	-10222.3	0.171201				-10401	0.711522				-8177.81	0.159698
	-36341.9	0.226788				-36627	0.757728				-21292.6	0.174381
	-2729.62	0.170161				-2163.88	0.704776				-1043.85	0.135483
	-6867.85	0.189164				-6661.13	0.723824				-4769.16	0.16436
	-8452.29	0.198163				-8903.18	0.738812				-4426.85	0.152327
	-11050.9	0.149984				-11498.2	0.685432				-7306.2	0.117018
	-33658.7	0.212763				-34084.5	0.740352				-19098.6	0.154874
	-20614.7	0.231413				-20003.3	0.763203				-18132.2	0.225366
	-26459.3	0.185628				-25910.5	0.706254				-16740.3	0.135758
	-3730.9	0.213467				-3106.02	0.742232				-1127.55	0.154338
	-27442.3	0.231334				-28129	0.757402				-17249.9	0.18858
	-8070.23	0.151823				-8223.95	0.69135				-5049.16	0.134185
	-9543.11	0.216289				-8677.79	0.74055				-4618.18	0.145646
	-15411.9	0.163517				-16451.3	0.698857				-16084.3	0.178868
	-20221	0.169454				-21315	0.705307				-11910.5	0.127109
	-2858.91	0.1675				-2437.78	0.704931				-2111.47	0.161111
	-5968.7	0.191162				-5600.64	0.722007				-2737.95	0.149522
	-46628	0.20342				-46467.2	0.733925				-28769.1	0.149318
	-16552.8	0.14896				-16917.3	0.681411				-15172.5	0.156553
	-2411.87	0.173517				-1970.22	0.707274				-1547.91	0.157224
	-607.971	0.176346				-146.948	0.706656				285.68	0.14896
	-5175.49	0.208657				-4496.58	0.730817				-1463.27	0.13513
	-4670.66	0.179393				-4229.89	0.712013				-2551.06	0.149435
	-10974.1	0.188847				-10136.9	0.715787				-8235.46	0.167071
	-20828.4	0.228339				-20850.6	0.753454				-17591.3	0.219428
	-18016.1	0.204263				-17947.9	0.738086				-12244.9	0.163379
	-20762.5	0.178294				-20461.9	0.700179				-12081.3	0.136893
	-14962.6	0.165993				-14685	0.701195				-10198.6	0.145421
	-17471.6	0.172114				-17276	0.704712				-12949.4	0.150982
	-3705.03	0.153898				-3523.46	0.692053				-2891.09	0.146469
	-16322.6	0.172108				-17257.2	0.709895				-11930.6	0.14945
	-29081	0.221468				-27976.4	0.738477				-17700.9	0.160522
	-32399.9	0.214211				-33565.1	0.745561				-21109.7	0.178642
	-14145.1	0.17571				-14643.6	0.705064				-6686.98	0.13519
	-22721.1	0.229692				-22857.9	0.754925				-12734.4	0.161162
	-5443.19	0.167953				-4993.33	0.693414				-2297.08	0.13719
	-16191.7	0.205634				-15975.5	0.734419				-9160.71	0.148019
	-6682.67	0.168142				-6524.99	0.705467				-3768.09	0.139353
	-4868.44	0.155582				-4810.1	0.691622				-2974.31	0.130749
	-56558	0.209462				-58704.9	0.746153				-39758.3	0.162461
	-13648	0.16686				-14342.6	0.706933				-7624.87	0.129418
	-12984.1	0.16175				-13222.4	0.697566				-10388.7	0.158398
	-13496.6	0.185923				-13248.1	0.714453				-8302.47	0.142398
	-14847.7	0.190922				-14706.6	0.724475				-8743.14	0.141264
	-18408.1	0.170318				-18070.9	0.695104				-13423	0.145881
	-19505.2	0.253637				-18564.9	0.780055				-10721	0.181085
	-5126.59	0.178254				-4798.6	0.705802				-1427.25	0.119632
	-20497.9	0.18022				-21051.1	0.715175				-16991	0.176628
	-25020	0.169727				-27333.6	0.710428				-20627.6	0.157263
	-28724.2	0.225728				-29955.6	0.7508				-20935.1	0.210876
	-8382.5	0.166277				-8429.42	0.699055				-6080.36	0.152955
	-9373.99	0.192669				-8808.8	0.718947				-6405.28	0.159646
	-40519.8	0.179789				-40603.7	0.708662				-30203.2	0.14849
	-21411	0.192401				-21388	0.724293				-15171.8	0.149209
	-18744.1	0.168027				-18657.2	0.700074				-13590.2	0.145422
	-3485.26	0.178433				-3193.24	0.706832				-1533.5	0.152147
	-5065.33	0.16966				-4511.71	0.700821				-4092.37	0.166482
	-8846.3	0.19863				-8358	0.73208				-5065.87	0.156247
	-5127.08	0.172522				-4410.92	0.698343				-2981.82	0.140715
	-21164.8	0.178086				-21350.9	0.712346				-12553.6	0.140432
	-12604.9	0.170552				-12900.4	0.705823				-7189.59	0.148519
	-17368.5	0.182527				-16933.6	0.711208				-11882.2	0.150531
	-15944.4	0.191294				-15619	0.72055				-9765.91	0.156428
	-16771.7	0.203212				-15744.6	0.72372				-7586.81	0.131647
	-48135	0.257832				-49176.5	0.791452				-28816.5	0.18743
	-21616.9	0.188742				-21653.1	0.713357				-15624.3	0.16698
	-9863.45	0.181651				-9735.18	0.708611				-6801.37	0.152469
	-4955.91	0.154846				-4933.85	0.695058				-3292.7	0.134605
	-28939	0.221877				-27722.9	0.749219				-20075.7	0.180432
	-9905.33	0.199703				-9838.84	0.743191				-4570.37	0.144322
	-7634.73	0.176419				-7178.67	0.706105				-4389.89	0.139038
	-6130.92	0.154183				-6476.07	0.695126				-5777.85	0.152495
	-20522.5	0.176605				-19888.2	0.704906				-17966.2	0.171328
	-28825.6	0.162342				-29499.9	0.698706				-25205.4	0.157731
	-25342.2	0.223628				-25170.1	0.7497				-16239	0.1626
	-4792.6	0.176954				-4403.95	0.705175				-2072.62	0.130594
	-13494.5	0.174028				-13524.9	0.715586				-10000.3	0.163417
	-3929.53	0.17101				-3630.13	0.701061				-2127.55	0.140957
	-36280.3	0.218682				-37652.7	0.7482				-21475.4	0.171342
	-7519.75	0.225519				-6994.43	0.754981				-4077.88	0.166757
	-12868	0.151975				-13358.2	0.684366				-9816.54	0.146602
	-43176.4	0.215438				-44094.5	0.742104				-27598.9	0.182758
	-22680	0.186138				-22723	0.720311				-15651.5	0.155592
	-21692.2	0.210903				-20731.5	0.734709				-15113.2	0.179985
	-5758.3	0.179186				-5535.79	0.714978				-3795.41	0.165002
	-7669.97	0.197731				-7090.61	0.728776				-4517.27	0.153056
	-18569.7	0.185959				-18440.4	0.712592				-12866.2	0.161937
	-5115.66	0.180721				-4691.81	0.707701				-2636.49	0.133815
	-11846.5	0.172911				-12048.6	0.705123				-5587.85	0.122396
	-1407.74	0.171972				-741.492	0.703343				-291.537	0.147386
	-13976.9	0.198027				-14614.6	0.737407				-10966.7	0.183041
	-13148.3	0.164844				-13247.9	0.702099				-10198.5	0.150416
	-10473.8	0.154183				-11101	0.690323				-7176.5	0.140092
	-21217	0.213894				-21152.7	0.737645				-17040.4	0.199343
	-17920.1	0.185388				-17883.6	0.71975				-10280.1	0.146399
	-10620.9	0.212341				-9938.13	0.748249				-6008.48	0.159337
	-17034.2	0.188796				-17468.3	0.721322				-11417.4	0.15898
	-21160.4	0.177079				-22147.1	0.703742				-18324.5	0.181287
	-11049	0.206605				-10648.7	0.73115				-7904.7	0.192463
	-6589.77	0.166824				-6059.09	0.691611				-1931.56	0.123868
	-6632.53	0.190807				-5980.17	0.713976				-3510.56	0.146996
	-14496.6	0.171072				-15415.3	0.706342				-9932.98	0.14385
	-13446.9	0.166932				-13370.9	0.699268				-9026.32	0.145524
	-4309.66	0.192161				-3542.45	0.716406				-1775.57	0.142818
	-9209.89	0.155336				-9791.86	0.694223				-8324.19	0.150659
	-10101.6	0.156243				-10139.4	0.689386				-8040.41	0.15138
	179.476	0.213756				808.982	0.74297				1788.89	0.133241
	-25363.3	0.208417				-26938.1	0.743025				-11634.4	0.139504
	-3814.25	0.173516				-3337.11	0.710265				-2086.98	0.141323
	-6194.97	0.153785				-6242.94	0.687614				-4762.68	0.151481
	-7283.12	0.17493				-7066.77	0.713149				-4139.62	0.148281
	-10126.7	0.169109				-9941.43	0.700624				-7151.19	0.140957
	-8968.45	0.166208				-8888.04	0.699841				-7527.35	0.153637
	-22410.8	0.207867				-22683.5	0.741243				-16226.5	0.187267
	-12340.3	0.171009				-12413.5	0.702762				-8909.44	0.146022
	-25367.4	0.174826				-25391.6	0.701615				-15787.4	0.131663
	-7005.41	0.177997				-6809.73	0.715168				-3901.16	0.147346
	-977.878	0.197315				-472.821	0.728523				334.094	0.148521
	-11875.9	0.193472				-11314.3	0.716406				-7378.77	0.155109
	-11764.6	0.21052				-11423.1	0.745006				-5609.15	0.142923
	-19393.4	0.194126				-19108.3	0.722999				-13228.5	0.153298
	-6530.82	0.184653				-6163.83	0.717956				-4107.25	0.156852
	-12258.4	0.171144				-11782.6	0.700539				-7187.85	0.130988
	-11790.7	0.198426				-11505.5	0.730291				-7186.64	0.158554
	-9865.95	0.183642				-9507.23	0.707851				-4505.56	0.131559
	-11318.2	0.158922				-11594.6	0.690912				-8320.12	0.145238
	-49591.6	0.232029				-51124.7	0.767612				-33443.4	0.195937
	-18819.3	0.182438				-19377.6	0.721165				-12882.4	0.148337
	-10730.7	0.140073				-11267.4	0.676914				-9299.22	0.14454
	-27991.8	0.173959				-28673	0.709165				-23702.1	0.165624
	-11523.7	0.204761				-11203.1	0.732726				-5995.21	0.141746
	-10129.2	0.182957				-10139.9	0.710036				-6574.49	0.15644
	-32557.1	0.174943				-33915.5	0.710251				-23545.5	0.155543
	-15918.1	0.181895				-15424.2	0.710966				-8962.86	0.148528
	-7545.8	0.150734				-7965.64	0.690547				-5911.56	0.144022
	-28809	0.221995				-30290.7	0.763462				-16299.7	0.173447
	-13921.5	0.192675				-13829.7	0.722199				-10314.9	0.167042
	-4228.35	0.182478				-3645.24	0.709583				-1922.53	0.138683
	-552.135	0.182063				144.529	0.709837				790.114	0.130839
	-18161.6	0.203085				-18137.2	0.73783				-12858	0.170278
	-51561.2	0.200252				-54265.3	0.734793				-43288.8	0.198998
	-15727	0.215369				-15734.4	0.750344				-10639.2	0.182228
	-19695	0.183901				-20954.6	0.724219				-9699.16	0.125972
	-6806.83	0.133274				-7824.34	0.674917				-6423.37	0.144637
	-8676.53	0.186188				-8533.48	0.718269				-4924.53	0.148729
	-7410.64	0.168168				-7242.09	0.69587				-5515.99	0.146774
	-10772	0.196261				-10107.3	0.721348				-9202.77	0.179443
	-849.678	0.180436				-362.425	0.714132				996.743	0.124203
	-18883.2	0.210964				-18726.6	0.742318				-11863.3	0.173435
	-8717.4	0.185584				-8601.8	0.717268				-3647.87	0.129798

## Sheet: Fig 3
A						B						C
	cRatio	Inac Vac	No vac				cRatio	Inac Vac	No vac				cRatio	Inac Vac	No vac
	0	0.98	0.02				0	0.975	0.025				0	0.959	0.041
	10000	0.993	0.007				10000	1	0				10000	0.987	0.013
	20000	1	0				20000	1	0				20000	0.998	0.002
	30000	1	0				30000	1	0				30000	1	0
	40000	1	0				40000	1	0				40000	1	0
	50000	1	0				50000	1	0				50000	1	0
	60000	1	0				60000	1	0				60000	1	0
	70000	1	0				70000	1	0				70000	1	0
	80000	1	0				80000	1	0				80000	1	0
	90000	1	0				90000	1	0				90000	1	0
	100000	1	0				100000	1	0				100000	1	0
	110000	1	0				110000	1	0				110000	1	0
	111927	1	0				111927	1	0				111927	1	0
	120000	1	0				120000	1	0				120000	1	0
	130000	1	0				130000	1	0				130000	1	0
	140000	1	0				140000	1	0				140000	1	0
	150000	1	0				150000	1	0				150000	1	0
	160000	1	0				160000	1	0				160000	1	0
	170000	1	0				170000	1	0				170000	1	0
	180000	1	0				180000	1	0				180000	1	0
	190000	1	0				190000	1	0				190000	1	0
	200000	1	0				200000	1	0				200000	1	0
	210000	1	0				210000	1	0				210000	1	0
	220000	1	0				220000	1	0				220000	1	0
	230000	1	0				230000	1	0				230000	1	0
	240000	1	0				240000	1	0				240000	1	0
	250000	1	0				250000	1	0				250000	1	0
	260000	1	0				260000	1	0				260000	1	0
	270000	1	0				270000	1	0				270000	1	0
	280000	1	0				280000	1	0				280000	1	0
	290000	1	0				290000	1	0				290000	1	0
	300000	1	0				300000	1	0				300000	1	0
	310000	1	0				310000	1	0				310000	1	0
	320000	1	0				320000	1	0				320000	1	0
	330000	1	0				330000	1	0				330000	1	0
	340000	1	0				340000	1	0				340000	1	0
	350000	1	0				350000	1	0				350000	1	0
	360000	1	0				360000	1	0				360000	1	0
	370000	1	0				370000	1	0				370000	1	0
	380000	1	0				380000	1	0				380000	1	0
	390000	1	0				390000	1	0				390000	1	0
	400000	1	0				400000	1	0				400000	1	0
	410000	1	0				410000	1	0				410000	1	0
	420000	1	0				420000	1	0				420000	1	0
	430000	1	0				430000	1	0				430000	1	0
	440000	1	0				440000	1	0				440000	1	0
	450000	1	0				450000	1	0				450000	1	0
	460000	1	0				460000	1	0				460000	1	0
	470000	1	0				470000	1	0				470000	1	0
	480000	1	0				480000	1	0				480000	1	0
	490000	1	0				490000	1	0				490000	1	0
	500000	1	0				500000	1	0				500000	1	0
	510000	1	0				510000	1	0				510000	1	0
	520000	1	0				520000	1	0				520000	1	0
	530000	1	0				530000	1	0				530000	1	0
	540000	1	0				540000	1	0				540000	1	0
	550000	1	0				550000	1	0				550000	1	0
	560000	1	0				560000	1	0				560000	1	0
	570000	1	0				570000	1	0				570000	1	0
	580000	1	0				580000	1	0				580000	1	0
	590000	1	0				590000	1	0				590000	1	0
	600000	1	0				600000	1	0				600000	1	0

## Sheet: S1 Fig
				A
					Relative risk of hepatitis A in attenuated hepatitis A vaccination ( 0.05, 0.09)	-0.0530615	0.0562614
					Probability of susceptible getting hepatits A infcetion among 16 years &above (0.23,0.39 )	-0.0537913	0.0559093
					Probability of acute liver failure to recovery (0.41, 0.69)	-0.0541435	0.0692927
					Direct medical cost of symptomatic acute hepatitis (9109.21, 15182.01)	-0.0744683	0.0497485
					Direct medical cost of liver transplant( 2840766.33, 4734610.55 )	-0.0762343	0.0509283
					Probability of acute liver failure getting liver transplant (0.26, 0.44)	-0.0807017	0.0672728
					Probability of susceptible to hepatitis A infection among 10-17 years (0.37, 0.62)	-0.0885705	0.0673493
					Probability of symptomatic acute hepatitis to recovery (0.74, 1.24)	-0.073684	0.0842347
					Discounting of outcome (0.02, 0.04)	-0.0844397	0.0780059
					Probability of symptomatic acute hepatitis to acute liver failure (0.01, 0.01)	-0.115187	0.110205
				B
					Probability of hepatits A infection to asymtomatic among 10-17 years (0.37,0.62)	-0.0616682	0.0468927
					Discounting of cost (0.02, 0.04)	-0.0627326	0.0758661
					Direct medical care cost of symptomatic acute hepatitis ( 9109.21, 15182.01)	-0.0901582	0.0602301
					Direct medical care cost of liver transplant (2840766.33, 4734610.55)	-0.0922962	0.0616585
					Probability of symptomatic acute hepatitis to recovery (0.74, 1.24)	-0.073879	0.0847798
					Discounting of outcome (0.02, 0.04)	-0.0844397	0.0780059
					Direct medical care cost of liver transplant maintenance cost in subsequent years (131741.67, 219569.44)	-0.10244	0.0684347
					Probability of acute liver failure to recovery (0.41, 0.69)	-0.0802273	0.102736
					Probability of acute liver failure getting liver transplant (0.26, 0.44)	-0.118466	0.0987002
					Probability of symptomatic acute hepatitis to acute liver failure (0.01, 0.01)	-0.170692	0.163308
				C
					Probability of acute liver failure getting liver transplant (0.26, 0.44)	-0.0891519	0.0748694
					Relative risk of hepatitis A in attenuated hepatitis A vaccination ( 0.05, 0.09)	-0.0784519	0.089179
					Positive predictive value of screening test (0.71, 1.19)	-0.0952383	0.137072
					Probability of symptomatic acute hepatitis to acute liver failure (0.01, 0.01)	-0.133903	0.131347
					Discounting of outcome (0.02, 0.04)	-0.14369	0.153318
					Probability of susceptible to hepatitis A infection among 10-17 years (0.37, 0.62)	-0.168148	0.153508
					Probability of symptomatic acute hepatitis to recovery (0.74, 1.24)	-0.175758	0.250232
					Probability of screening test negative among 1-15 years (0.64, 1.06)	-1.34551	-0.859659
					Probability of screening test positive among 1-15 years (0.11, 0.19)	-0.492719	25.1161
					Negative predictive value of screening test ( 0.75, 1.25)	-70.5443	-0.408482
				D
					Probability of acute liver failure to recovery (0.41, 0.69)	-0.0884807	0.114875
					Probability of acute liver failure getting liver transplant (0.26, 0.44)	-0.124821	0.104775
					Positive predictive value of screening test (0.71, 1.19)	-0.101506	0.146093
					Probability of hepatitis A infection to asymptomatic acute hepatitis in 10-17 years (0.37,0.62)	-0.146529	0.13377
					Discounting of outcome (0.02, 0.04)	-0.14369	0.153318
					Probability of symptomatic acute hepatitis to acute liver failure (0.01, 0.01)	-0.18634	0.18278
					Probability of symptomatic acute hepatitis to recovery (0.74, 1.24)	-0.172074	0.245299
					Probability of screening test negative in 1-15 years (0.64, 1.06)	-1.33098	-0.850375
					Probability of screening test positive in 1-15 years (0.11, 0.19)	-0.492327	25.0962
					Negative predictive value of screening test ( 0.75, 1.25)	-74.5589	-0.431728

## Sheet: S2 Fig
A
	Direct medical care cost of liver transplant maintenance cost in subsequent years (131741.67, 219569.44)	-0.0621077	0.041491
	Probability of symptomatic acute hepatitis to recovery (0.74, 1.24)	-0.0553332	0.056588
	Relative risk of hepatitis A in inactivated hepatitis A vaccination (0.07, 0.11)	-0.0580548	0.0602324
	Probability of susceptible getting hepatits A infcetion among 16 years &above (0.23,0.39 )	-0.0618965	0.0656042
	Probability of acute liver failure to recovery (0.41, 0.69)	-0.0597447	0.0758486
	Direct medical care cost of symptomatic acute hepatitis ( 9109.21, 15182.01)	-0.0854368	0.057076
	Direct medical cost of liver transplant( 2840766.33, 4734610.55 )	-0.0874628	0.0584295
	Probability of susceptible to hepatitis A infection among 10-17 years (0.37, 0.62)	-0.0927749	0.0620902
	Probability of acute liver failure getting liver transplant (0.26, 0.44)	-0.0907081	0.0752903
	Probability of symptomatic acute hepatitis to acute liver failure (0.01, 0.01)	-0.127829	0.120582
B
	Relative risk of hepatitis A in inactivated hepatitis A vaccination (0.07, 0.11)	-0.0626437	0.0645367
	Direct inactivated vaccine cost among 15 year (2612.91, 4354.84)	-0.0650555	0.0650555
	Probability of susceptible to hepatitis A infection in 16 years and above (0.23,0.39)	-0.065752	0.0689344
	Direct medical cost of liver transplant maintenance cost in subsequent years (131741.67, 219569.44)	-0.0875501	0.0584878
	Transitional probability of hepatitis A infection to asymptomatic acute hepatitis in 10-17 years (0.37,0.62)	-0.101138	0.0676869
	Probability of acute liver failure to recovery (0.41, 0.69)	-0.086334	0.109567
	Direct medical care cost of symptomatic acute hepatitis ( 9109.21, 15182.01)	-0.120436	0.0804572
	Direct medical care cost of liver transplant (2840766.33, 4734610.55)	-0.123292	0.0823652
	Probability of acute liver failure getting liver transplant (0.26, 0.44)	-0.127186	0.105581
	Probability of symptomatic acute hepatitis to acute liver failure (0.01, 0.01)	-0.185104	0.174612
C
	Probability of susceptible getting hepatits A infcetion among 16 years &above (0.23,0.39 )	-0.0933613	0.0960273
	Relative risk of hepatitis A in inactivated hepatitis A vaccination(0.07, 0.11)	-0.105533	0.123504
	Screening test positive predictive value (0.71, 1.19)	-0.0954697	0.142699
	Discounting of outcome (0.02, 0.04)	-0.136094	0.143824
	Probability of symptomatic acute hepatitis to acute liver failure (0.01, 0.01)	-0.149775	0.14686
	Probability of susceptible to hepatitis A infection among 10-17 years (0.37, 0.62)	-0.211246	0.191481
	Probability of screening test negative among 1-15 years (0.64, 1.06)	-1.33626	-0.888813
	Probability of symptomatic acute hepatitis to recovery (0.74, 1.24)	-0.202015	0.287096
	Screening test negative predictive value (0.75, 1.25)	-6.23654	-0.406191
	Probability of screening test positive among 1-15 years (0.11, 0.19)	-18.1018	-0.517273
D
	Relative risk of hepatitis A in inactivated hepatitis A vaccination (0.07, 0.11)	-0.105838	0.123808
	Positive predictive value of screening test (0.71, 1.19)	-0.0952938	0.142437
	Probability of acute liver failure getting liver transplant (0.26, 0.44)	-0.133871	0.112414
	Discounting of outcome (0.02, 0.04)	-0.136094	0.143824
	Probability of symptomatic acute hepatitis to acute liver failure (0.01, 0.01)	-0.203159	0.199206
	Probability of hepatitis A infection to asymptomatic acute hepatitis in 10-17 years (0.37,0.62)	-0.211934	0.192104
	Probability of screening test negative in 1-15 years (0.64, 1.06)	-1.33671	-0.889112
	Probability of symptomatic acute hepatitis to recovery (0.74, 1.24)	-0.202856	0.288282
	Negative predictive value of screening test ( 0.75, 1.25)	-6.23349	-0.405993
	Probability of screening test positive in 1-15 years (0.11, 0.19)	-18.0967	-0.517127

## Sheet: S3 Fig
A
	Probability of hepatitis A infection to asymptomatic acute hepatitis in ≥ 18 years (0.43, 0.72)	-0.0447646	0.039666
	Direct medical care cost of liver transplant maintenance cost in 1st year (131741.67, 219569.44)	-0.0556695	0.03719
	Probability of hepatitis A infection to asymptomatic acute hepatitis in ≤4 year (0.70,1.16)	-0.0642936	0.038616
	Discounting of outcome (0.02, 0.04)	-0.0553259	0.0590129
	Probability of acute liver failure to recovery (0.41, 0.69)	-0.0510378	0.0646206
	Direct medical care cost of symptomatic acute hepatitis ( 9109.21, 15182.01)	-0.0765779	0.0511579
	Discounting of cost (0.02, 0.04)	-0.0650658	0.0640205
	Direct medical care cost of liver transplant (2840766.33, 4734610.55)	-0.078394	0.0523711
	Probability of acute liver failure getting liver transplant (0.26, 0.44)	-0.0793993	0.065767
	Probability of symptomatic acute hepatitis to acute liver failure (0.01, 0.01)	-0.109586	0.102881
B
	Probability of hepatitis A infection to acute hepatitis among ≥18 year (0.43, 0.72)	-0.0466276	0.0413168
	Discounting of outcome (0.02, 0.04)	-0.0553259	0.0590129
	Probability of hepatitis A infection to asymptomatic ≤4 year (0.70,1.16)	-0.0721117	0.0433116
	Direct medical cost for liver transplant maintenance cost 1 year &more (131741.67, 219569.44)	-0.078059	0.0521473
	Discounting of cost (0.02, 0.04)	-0.0762158	0.0786029
	Probability of acute liver failure to recovery (0.41, 0.69)	-0.0744245	0.0941984
	Direct medical cost for symptomatic acute hepatitis ( 9109.21, 15182.01)	-0.107377	0.0717329
	Direct medical cost for liver transplant (2840766.33, 4734610.55)	-0.109923	0.073434
	Probability of acute liver failure to liver transplant (0.26, 0.44)	-0.111489	0.0923582
	Probability of symptomatic acute hepatitis to acute liver failure (0.01, 0.01)	-0.16004	0.15025
C
	Relative risk of hepatitis A in inactivated hepatitis A vaccination (0.07, 0.11)	-0.0611384	0.0626462
	Direct cost of inactivated hepatitis A vaccination for 1 year (1937.18, 3228.62)	-0.0699141	0.0699141
	Probability of acute liver failure to recovery (0.41, 0.69)	-0.0638995	0.080838
	Probability of symptomatic acute hepatitis to recovery (0.74, 1.24)	-0.0760822	0.076538
	Direct medical cost of symptomatic acute hepatitis( 9109.21, 15182.01)	-0.0917581	0.061299
	Direct medical cost of liver transplant ( 2840766.33, 4734610.55 )	-0.0939341	0.0627527
	Probability of hepatitis A infection to symptomatic acute hepatitis among ≥18 years (0.43, 0.72)	-0.0896717	0.0759645
	Probability of acute liver failure to liver transplant (0.26, 0.44)	-0.0968751	0.0802085
	Probability of symptomatic acute hepatitis to acute liver failure (0.01, 0.01)	-0.136877	0.128371
	Probability of hepatits A infection to asymptomatic among ≤ 4 years (0.70,1.16)	-0.169373	0.0971865
D
	Direct medical cost for liver transplant maintenance cost for 1 year & more (131741.67, 219569.44)	-0.0981928	0.0655977
	Probability of hepatitis A infection to symptomatic acute hepatitis ≥18year (0.43, 0.72)	-0.101408	0.0859065
	Probability of symptomatic acute hepatitis to recovery (0.74, 1.24)	-0.0974404	0.0979136
	Direct attenuated vaccine cost for 1 year (2612.91, 4354.84)	-0.102648	0.102648
	Probability of Acute liver failure to recovery (0.41, 0.69)	-0.0969857	0.122659
	Direct medical care cost of symptomatic acute hepatitis ( 9109.21, 15182.01)	-0.13472	0.0899994
	Direct medical care cost of liver transplant (2840766.33, 4734610.55)	-0.137914	0.0921337
	Probability of acute liver failure getting liver transplant (0.26, 0.44)	-0.142202	0.11775
	Probability of hepatitis A infection to asymptomatic acute hepatitis in ≤ 4 years (0.70,1.16)	-0.20599	0.118197
	Probability of symptomatic acute hepatitis to acute liver failure (0.01, 0.01)	-0.208129	0.195196

## Sheet: S4 Fig
A					B					C
	y-axis	x-axis				y-axis	x-axis				y-axis	x-axis
	728.284	0.0831721				-2416.21	-0.218945				-1397.62	-0.000184402
	-23674.4	0.193789				-24634.4	0.730877				-12187.9	0.115899
	629.539	0.148093				740.104	0.683303				1008.96	0.12642
	-41172	0.236616				-40342.8	0.762064				-19146.5	0.129709
	-14935.4	0.213418				-15119.2	0.748441				-9862.71	0.158757
	335.701	0.188682				497.695	0.714623				1245.48	0.131381
	-37788.1	0.206277				-39929.9	0.735378				-26933.6	0.158881
	1507.48	0.140798				1585.38	0.679741				1894.48	0.11025
	-2206.29	0.178427				-2393.52	0.713976				-209.312	0.11301
	-27231.7	0.198546				-27521.2	0.724462				-19226	0.151432
	-29424.5	0.213083				-31716.8	0.745963				-23058.3	0.172817
	652.733	0.164387				808.777	0.698255				1085.49	0.136149
	-35354.1	0.163692				-38837	0.700341				-23430.9	0.11738
	-13270.1	0.21026				-13121.1	0.737773				-7686.89	0.146627
	-4339.42	0.152967				-4861.11	0.68824				-3600.76	0.139793
	-11218	0.187251				-11782.9	0.719279				-7857.54	0.145224
	-15028.4	0.16085				-15840.3	0.687068				-11159	0.128164
	1535.01	0.132302				1582.32	0.679027				1372.29	0.140768
	-1931.95	0.209653				-1849.38	0.746584				242.684	0.125322
	-2449.26	0.202868				-2413.15	0.735541				-806.256	0.143313
	-22913.8	0.202269				-23254.1	0.736589				-13679.8	0.136784
	-7891.34	0.165603				-8208.21	0.695361				-5895.62	0.138548
	-2592.77	0.175255				-2462.81	0.704969				-1726.91	0.150669
	-22199.3	0.212638				-22491.8	0.739914				-13302.8	0.145316
	-10863.4	0.146155				-12597	0.68824				-8016.97	0.114642
	-9737.23	0.194319				-9807.64	0.72192				-7885.14	0.166454
	-11689.4	0.209956				-11560.2	0.736833				-6905.87	0.15346
	-5452.85	0.225018				-5539.03	0.75018				-3665.36	0.185304
	-2310.75	0.186595				-2363.25	0.72295				-1047.14	0.146172
	-19356.7	0.210903				-19702.4	0.742787				-9963.98	0.129932
	-41304.8	0.257211				-41209.3	0.78344				-21438.9	0.153495
	-10534.6	0.211637				-10464.7	0.736747				-5129.15	0.137032
	-8770.56	0.192898				-9069.79	0.722258				-6575.53	0.158615
	722.301	0.193011				948.097	0.717176				1596.31	0.129116
	-34077	0.201024				-35682.4	0.737062				-22169.9	0.141768
	-4520.34	0.20822				-4443.09	0.739719				-1911.04	0.14245
	-49194.8	0.187484				-52381.6	0.722986				-36463.6	0.144472
	-583.901	0.182857				-366.713	0.709105				625.679	0.128253
	-11915.1	0.19412				-12137	0.727683				-5805.64	0.120649
	-5928.53	0.151283				-6125.72	0.680182				-3563.23	0.116476
	-15143.2	0.170957				-16232.1	0.70598				-8465.92	0.11536
	-2268.21	0.187704				-2147.59	0.716978				-467.497	0.126588
	-14383.3	0.173364				-15376.4	0.706379				-10770.1	0.141004
	783.127	0.194491				979.809	0.726279				1672.61	0.124357
	-2524.03	0.175208				-2422.17	0.703561				-874.941	0.125456
	-7361.51	0.193153				-7311.58	0.7232				-3253.92	0.124169
	-12885.4	0.211778				-13117.7	0.742652				-7951.2	0.152236
	-12046.9	0.233326				-12321.9	0.760746				-5900.2	0.150031
	-364.811	0.19064				-190.441	0.720013				1003.37	0.12104
	-592.326	0.172399				-505.281	0.702873				366.564	0.130603
	-12634.7	0.230131				-12628.2	0.755366				-8498.06	0.174908
	-30663.5	0.263903				-30672.3	0.784879				-22897.2	0.2184
	-5120.63	0.171732				-5728.89	0.714613				-1658.26	0.107296
	-5168.06	0.17706				-5241.11	0.702133				-3406.11	0.142049
	-10656.3	0.241319				-10542.6	0.766696				-6984.73	0.186963
	-4373.22	0.175325				-4862.15	0.714609				-2712.43	0.140596
	1802	0.181834				1987.05	0.716984				2306.66	0.115754
	-4759.27	0.19387				-4374.55	0.711079				-1620.27	0.122401
	-41208.2	0.207929				-41696.3	0.736554				-24645.6	0.14015
	-1509.57	0.177647				-1365.33	0.711825				-55.6086	0.126814
	-44115.6	0.205035				-43665.3	0.724598				-26652.6	0.138023
	-1605.7	0.162871				-1612.06	0.703362				-496.857	0.126764
	-945.038	0.174035				-809.783	0.703201				59.9138	0.135467
	-630.375	0.191336				-551.847	0.726253				395.702	0.146354
	-3655.96	0.218687				-3451.82	0.741866				-646.764	0.13282
	-6608.29	0.160508				-6881.11	0.695442				-3701.04	0.116898
	-7356.78	0.19699				-7268.47	0.723605				-4413.67	0.14679
	2210.85	0.189021				2469.73	0.71948				2497.76	0.135104
	-17058.1	0.22008				-17323.6	0.74531				-9711.58	0.147191
	-1681	0.191103				-1676.71	0.72417				91.0801	0.125773
	-8581.19	0.193529				-8703.48	0.726808				-4910.91	0.13784
	-9434.71	0.182319				-9878.5	0.715228				-6010.76	0.138418
	-4768.65	0.226447				-4526.73	0.749655				-2080.14	0.154455
	641.503	0.160818				742.989	0.695797				1305.09	0.118316
	1048.89	0.131069				985.684	0.668527				1429.74	0.102189
	1507.49	0.157176				1684.46	0.689292				1878.93	0.125239
	-18926	0.179802				-19763.1	0.716276				-14354.7	0.145515
	-9147.22	0.206363				-9423.49	0.738978				-5432.96	0.15305
	-17791.5	0.187813				-18262.2	0.712604				-10651.3	0.130242
	-1196.7	0.170841				-1077.35	0.701724				-264.175	0.134327
	-11461.9	0.173937				-11370.8	0.707549				-8665.98	0.147597
	-12004.7	0.197523				-12327.7	0.728908				-8330.69	0.154929
	-8428.84	0.1956				-8666.31	0.725178				-3684.05	0.120154
	-16314.2	0.146822				-17692.1	0.683075				-10416.2	0.109169
	-33572.4	0.222919				-33844.1	0.751057				-20468.4	0.154946
	-3455.58	0.169017				-3408.51	0.696497				-1723.9	0.131817
	-6569.56	0.17523				-7059.43	0.707606				-3965.96	0.130685
	-24462.6	0.242715				-25336.7	0.772996				-15109.9	0.169428
	-10682.4	0.202907				-11164.9	0.737554				-8714.97	0.176767
	1659.09	0.164265				1840.32	0.70095				2073.6	0.120957
	-48175.1	0.240449				-48459.7	0.768507				-27125.3	0.151017
	-946.113	0.182191				-749.904	0.707698				83.9576	0.141688
	-18800	0.230045				-18878	0.756058				-16468.4	0.213003
	-13129	0.189296				-13439.9	0.723681				-9538.77	0.15019
	-9197.7	0.165517				-10065	0.703024				-5126.28	0.116336
	-4064.97	0.199027				-3967.5	0.728232				-852.741	0.114437
	-3845.42	0.197025				-3937.59	0.732153				-1195.46	0.126281
	-19186.3	0.188225				-19296.5	0.715577				-12843.6	0.14222
	-9545.94	0.196529				-9346.03	0.721548				-5227.38	0.136929
	-8725.52	0.185824				-8967.25	0.714975				-5767.16	0.145504
	-16714.1	0.175743				-17328.8	0.706274				-9285.33	0.118829
	-1800.81	0.179407				-1773.37	0.709971				-539.91	0.135177
	-2165.33	0.16684				-2119.34	0.693522				-1220.29	0.141538
	-11716.9	0.245324				-12526.5	0.785278				-8261.39	0.195166
	-18441.7	0.213512				-18978.4	0.734263				-13779.9	0.172882
	-65568.4	0.214998				-68226.5	0.746099				-42420.4	0.153599
	316.656	0.153903				312.909	0.691277				1550.08	0.0930893
	-10525.4	0.193451				-10483	0.715446				-6517.23	0.14006
	-8301.33	0.226816				-8520.35	0.760743				-7633.28	0.221381
	-48073.6	0.31201				-48458.1	0.838303				-22953.7	0.179393
	-33264.5	0.208499				-34478.2	0.741703				-23842.7	0.157676
	-48172.5	0.207388				-49033.8	0.731945				-33749.1	0.153828
	-41627.6	0.173235				-45010.2	0.706583				-39237.8	0.164626
	-2766.36	0.205409				-2644.86	0.729068				-572.61	0.132269
	-5671.71	0.195678				-5669.89	0.727245				-2892.42	0.138798
	-21479.8	0.208574				-22116.5	0.739096				-11628.5	0.130405
	-65122	0.220446				-64489.5	0.741055				-38232.1	0.142175
	-19541.2	0.187543				-20179.9	0.724219				-15511.5	0.157237
	-7184.72	0.181099				-7195.35	0.708246				-4726.94	0.140054
	-49845.7	0.215707				-50465.4	0.742623				-36430.3	0.168236
	-14951.3	0.178545				-15743.6	0.698492				-10961.3	0.140855
	-12639.6	0.239981				-12965.7	0.770109				-6119.65	0.157355
	-2206.1	0.195059				-2225.81	0.726211				-513.094	0.137874
	-33240.4	0.295186				-33992.5	0.823959				-22310.1	0.216491
	2122.25	0.174848				2340.71	0.70635				2419.35	0.124823
	-6591.97	0.187378				-6850.54	0.722979				-4665.43	0.156045
	-20459	0.190828				-21144	0.721354				-15220.4	0.155441
	-22735.5	0.247779				-22658.3	0.766715				-15754.8	0.193713
	1337.25	0.187879				1597.82	0.711432				1746.87	0.149168
	-728.657	0.181856				-484.354	0.709381				510.963	0.12777
	-7142.97	0.190527				-7212.32	0.72161				-3645	0.128275
	-34285.9	0.23045				-33241.5	0.750991				-25060.4	0.18292
	-15561.8	0.193978				-15426.7	0.724931				-7277.38	0.11503
	-272.756	0.157197				-264.094	0.690072				708.058	0.112734
	-38376.1	0.319445				-39280.4	0.847142				-20402.9	0.204033
	-8146.25	0.145658				-9166.27	0.682119				-7794.66	0.138701
	-5046.47	0.175186				-5197.31	0.704288				-3741.98	0.149926
	-6056.17	0.20842				-5791.09	0.731703				-2691.21	0.139523
	-3410.37	0.171505				-3318.24	0.69911				-1542.1	0.127236
	-3481.95	0.202614				-3238.33	0.726791				-1376.97	0.141912
	-852.506	0.209722				-647.523	0.735616				778.115	0.129915
	-2912.62	0.179794				-2963.2	0.718389				-1195.67	0.1298
	-1063.97	0.169765				-974.103	0.703266				-294.945	0.142291
	-12840.3	0.179333				-13199.9	0.70267				-7749.78	0.126112
	-4905.02	0.152227				-5426.2	0.692217				-1912.88	0.098308
	-284.216	0.156471				-333.321	0.694				-94.7022	0.143696
	-3117.31	0.204767				-2988.85	0.735448				-359.999	0.121448
	-4814.15	0.207461				-4599.85	0.733736				-1579.65	0.128886
	-3092.66	0.16217				-3178.63	0.694618				-1808.8	0.133146
	-105784	0.311723				-110080	0.845591				-74755.8	0.243307
	-14147.2	0.181863				-15162.6	0.715641				-13301.9	0.170961
	-5791.12	0.164507				-5945.13	0.695148				-6795.5	0.1825
	-3578.05	0.187228				-3557.13	0.71751				-1551.55	0.135713
	-7756.01	0.222529				-7792.99	0.757512				-4109.87	0.158167
	-55299.1	0.202948				-56604.2	0.736813				-37519	0.146788
	-2312.98	0.148399				-2464.6	0.684109				-1484.48	0.127047
	-10639	0.188406				-10764.7	0.708829				-5574.53	0.124577
	-28367.9	0.177054				-31029.2	0.715983				-23801.1	0.148209
	-568.129	0.149864				-501.866	0.675439				406.386	0.113242
	-7121.16	0.179002				-7244.21	0.706595				-5194.74	0.148295
	-21981.6	0.200406				-21730.7	0.725366				-13918.2	0.14289
	-1343.36	0.171184				-1195.9	0.701809				-290.285	0.135438
	-5692.11	0.183448				-5798.32	0.71306				-3112.99	0.134298
	2650.77	0.132008				2854.94	0.663323				2613.84	0.13618
	-5933.68	0.208439				-5951.42	0.735776				-3788.61	0.163342
	-4545.2	0.171591				-4773	0.700993				-2791.41	0.136727
	-279.796	0.177706				-25.805	0.702965				511.28	0.145584
	-10462.3	0.173632				-11210	0.704526				-6561.95	0.12493
	-5515.38	0.18095				-5484.69	0.705754				-3164.7	0.135653
	-14214.3	0.168334				-15248.1	0.701873				-11098.4	0.137262
	-9650.22	0.243666				-9201.68	0.772617				-5365.09	0.169641
	-22738.2	0.188242				-22745	0.71976				-11275.3	0.111773
	-3543.7	0.189082				-3491.69	0.718042				-1168.15	0.125892
	-19630.1	0.216582				-19591	0.746737				-13307.9	0.165865
	-2366.08	0.152972				-2492.54	0.689858				-1391.09	0.126824
	-37366.5	0.23224				-37560.5	0.759473				-21885.2	0.150941
	-38966.3	0.243378				-37996.4	0.766683				-28228.4	0.191384
	-416.272	0.168985				-372.557	0.701922				991.599	0.107046
	-25227.6	0.172729				-25966.5	0.698994				-18368.8	0.136722
	-1053.56	0.190323				-793.925	0.707589				173.999	0.141467
	-1667.12	0.17552				-1626.2	0.706871				-1123.11	0.152972
	-24277.3	0.227736				-25078.6	0.756079				-13458.2	0.146801
	-5472.98	0.181101				-5458.54	0.71291				-3133.93	0.135174
	-14274.3	0.199663				-14581.6	0.734364				-9521.02	0.150534
	-15852.9	0.20114				-17422.7	0.737517				-12494.3	0.165145
	472.25	0.175676				614.104	0.710497				1536.01	0.110717
	-9287.53	0.200531				-9681.35	0.730998				-5495.74	0.146851
	695.293	0.166607				817.633	0.704188				1404.18	0.119155
	-3572.57	0.175306				-3654.31	0.703806				-914.702	0.111347
	-8049.7	0.186643				-8188.99	0.716567				-4600.33	0.134422
	-10343.1	0.186656				-10507.1	0.717061				-6913.31	0.142099
	-3268.91	0.149969				-3540.8	0.684066				-1768.66	0.119616
	-6323.97	0.244535				-6320.54	0.775819				-2068.88	0.141349
	-4371.13	0.154217				-4633.33	0.692943				-2922.92	0.125377
	-1903.67	0.161015				-1772.97	0.687815				-160.459	0.112725
	-18381.2	0.242745				-18367.6	0.773069				-10170.5	0.161512
	-197.452	0.178027				-26.6666	0.705335				900.317	0.124399
	-52586.2	0.244558				-54051.1	0.769234				-30874.7	0.160432
	-3068.45	0.186613				-3061.88	0.714835				-1317.86	0.137706
	-3612.79	0.174571				-3741.13	0.704447				-2105.13	0.13511
	-3169.68	0.193583				-3175.25	0.727699				-1903.67	0.156787
	2420.26	0.153528				2630.24	0.693271				2543.33	0.126841
	-20349.5	0.175812				-20809.7	0.705869				-12343.3	0.124686
	-19071.5	0.225228				-19884.5	0.762675				-12455.2	0.167197
	-16291.2	0.181626				-17448.5	0.712324				-13217.8	0.154976
	-14129.8	0.181265				-14815.9	0.715689				-9575.06	0.135753
	568.599	0.165301				608.55	0.699803				1430.52	0.110189
	592.042	0.181984				788.733	0.714115				988.254	0.156345
	-8405.65	0.173575				-8795.83	0.708442				-5148.94	0.124479
	-13028.4	0.168532				-13762.1	0.69761				-8169.35	0.121397
	-3118.84	0.19959				-2937.02	0.725684				-1536.97	0.15503
	-26910.2	0.193884				-28055.7	0.727804				-16248.8	0.134377
	-4194.38	0.192965				-3969.49	0.727566				-2196.06	0.144363
	-24947.7	0.259871				-25161.6	0.790855				-16486.4	0.197722
	-13264.7	0.196089				-13541.1	0.724885				-7815.79	0.133634
	-6039.74	0.176445				-6171.49	0.708134				-3207.92	0.126198
	-26261.3	0.18804				-27659.7	0.721668				-18886.3	0.143539
	-3908.83	0.197633				-4162.77	0.737432				-2296.52	0.153955
	-26365.9	0.24272				-26720.8	0.767405				-17225.7	0.177117
	1286.35	0.160492				1447.72	0.693472				1695.53	0.12514
	-4214.76	0.222733				-4068.77	0.750551				-1824	0.154395
	-3205.11	0.158979				-3462.93	0.692903				-1381.53	0.113138
	-6742.37	0.171566				-6886.9	0.702548				-4374.12	0.135229
	-18846.6	0.219651				-18640	0.736334				-11020.8	0.148007
	-2639.62	0.222839				-2452.73	0.755844				-650.256	0.153935
	-753.487	0.176206				-609.296	0.702173				232.681	0.135607
	-379.809	0.186097				-234.668	0.721706				1178.31	0.108037
	-67133.1	0.161947				-71589.9	0.696734				-53644	0.133519
	-8663.78	0.182696				-8618.82	0.708239				-5282.52	0.133754
	-2077.01	0.163038				-2105.56	0.697071				-287.886	0.112219
	-4532.22	0.183378				-4538.57	0.718957				-2236.8	0.130542
	-2858.03	0.188779				-2789.85	0.717837				-1621.66	0.154082
	1256.93	0.204962				1551.59	0.732503				1824.63	0.150759
	-1453.54	0.164687				-1393.91	0.696493				-251.062	0.127224
	-25057.7	0.18643				-25848.3	0.719624				-18035	0.144675
	-4699.66	0.163529				-4666.48	0.693543				-3659.31	0.143552
	-19718.1	0.209944				-20223.3	0.736913				-13590.1	0.156645
	-3573.94	0.223459				-3511.69	0.756				-1169.07	0.145686
	-12134.2	0.163133				-12590.3	0.697958				-9038.1	0.133619
	-15963.9	0.206595				-16418.4	0.733061				-9633.27	0.143314
	-5771.28	0.147443				-6548.63	0.683167				-5471.25	0.139918
	-650.387	0.164632				-542.605	0.695405				391.915	0.12618
	-11571.4	0.223757				-11308.2	0.750035				-5743.18	0.141867
	-54337.1	0.267637				-53776.7	0.789358				-38788.8	0.209125
	-125865	0.257846				-130126	0.78934				-76696.1	0.175692
	-9345.96	0.205245				-9404.46	0.732487				-6257.31	0.159908
	-32285	0.198399				-33829	0.728165				-25154.2	0.160454
	-1847.64	0.159113				-1799.93	0.693788				-1055.09	0.138949
	-9616.32	0.184435				-10539.9	0.728317				-6947.01	0.145514
	-6938.8	0.180369				-6740.15	0.705406				-3438.06	0.124574
	-15270.3	0.197082				-15390	0.723531				-9600.92	0.142977
	-2463.87	0.188939				-2308.34	0.71764				-680.588	0.132082
	-52328.3	0.188264				-55400.2	0.728238				-32263	0.126138
	-3443.53	0.20072				-3637.23	0.734023				-1160.63	0.137667
	-4270.51	0.179335				-4374.45	0.709349				-2850.11	0.147642
	-577.286	0.165788				-541.241	0.699741				-15.6744	0.142686
	-12356.5	0.186812				-12790.7	0.717464				-7582.13	0.133387
	-6996.21	0.208528				-6892.97	0.74005				-3525.63	0.143073
	1501.35	0.167796				1677.69	0.697204				1972.99	0.120034
	-2766.03	0.154989				-3093.95	0.702692				-1037.58	0.115106
	29.5088	0.15736				110.376	0.696003				39.7744	0.158686
	-23300.4	0.220939				-24367.5	0.748417				-14214.5	0.155607
	-1516.08	0.179658				-1396.3	0.709892				249.083	0.11756
	-4983.97	0.171908				-5030.16	0.703113				-3802.28	0.149051
	-1683.54	0.186626				-1523.04	0.715113				-799.085	0.157389
	-13653	0.15721				-14211.4	0.685357				-8767.74	0.113024
	-110.205	0.153225				-69.1952	0.688867				285.197	0.133224
	-5657.5	0.179485				-5526.98	0.706333				-4612.48	0.161558
	-8099.16	0.151043				-8537.78	0.686358				-7790.27	0.146776
	-1132	0.18146				-1142.38	0.719311				120.526	0.128688
	1792.21	0.119536				1881.71	0.657404				1863.49	0.111078
	-1640.72	0.173926				-1901.14	0.711044				-31.8953	0.121546
	-21088.1	0.181714				-21682.1	0.707992				-15875.4	0.146659
	-36582	0.226794				-37894	0.758311				-21545	0.147487
	1656.69	0.156011				1903.45	0.687765				2024.48	0.12275
	2630.37	0.158169				2864.67	0.69298				2796.69	0.10861
	-789.673	0.143776				-801.845	0.681896				-397.132	0.129607
	-8956.5	0.204234				-8564.5	0.723754				-6302.88	0.167387
	-5249.72	0.161419				-5411.04	0.692567				-2750.14	0.117366
	-3478.87	0.177326				-3468.17	0.705359				-1240.8	0.122822
	-105786	0.284209				-109477	0.818007				-69888.8	0.203427
	-15292.4	0.212153				-15484.5	0.739919				-8366.24	0.141774
	-3540.52	0.170018				-3879.68	0.705124				-1970.66	0.132778
	-15042.4	0.202523				-15795.2	0.736824				-8485.79	0.135952
	-7321.84	0.160411				-7652.55	0.690596				-4998.68	0.126567
	-9288.81	0.229282				-9025.26	0.756525				-4906.02	0.154492
	-11027.7	0.195951				-11131.3	0.724535				-7589.83	0.152263
	-24764.9	0.209779				-25252.5	0.737104				-19061.1	0.168949
	-16306.2	0.185812				-16086.7	0.705562				-11393.2	0.149539
	280.27	0.178295				438.94	0.711228				983.805	0.137094
	-2053.27	0.179294				-1846.6	0.710936				-1047.58	0.148993
	-1736.22	0.178325				-1821.19	0.710271				344.518	0.107921
	1525.75	0.199507				1786.83	0.72836				2147.45	0.131416
	225.025	0.160862				292.32	0.688164				1491.91	0.0955531
	-35069.4	0.190582				-37095.2	0.725505				-21050.8	0.129661
	-2657.97	0.168711				-2769.38	0.703409				-1071.8	0.122452
	-9355.49	0.204361				-9470.3	0.732348				-4511.47	0.130869
	-10661.5	0.202273				-10861.7	0.728437				-5093	0.129453
	-28408.3	0.257913				-28791.3	0.786536				-20004.6	0.204292
	1878.53	0.14784				1998.63	0.686757				1986.52	0.132093
	-12157.1	0.20391				-12222.3	0.730994				-7003.27	0.14111
	-20839.4	0.2379				-21428.7	0.766151				-10311.1	0.141822
	-10321.7	0.178296				-11046.9	0.709699				-6036.31	0.129259
	-5765.96	0.177225				-5800.14	0.704731				-3528.28	0.138181
	-2021.36	0.199318				-1905.2	0.739484				-579.616	0.145963
	-23142.6	0.22743				-23111.1	0.754111				-14718.7	0.166398
	-28410.7	0.21566				-28650.2	0.744408				-18192.4	0.159449
	-78879.4	0.203337				-82449.1	0.73912				-57478.9	0.155405
	-14011.6	0.15624				-15555	0.686437				-10660.9	0.126272
	-6061.37	0.17754				-6191.49	0.707973				-4234.24	0.145223
	-730.659	0.159554				-755.706	0.691528				-489.926	0.147914
	-26854.1	0.217882				-26610.7	0.73621				-19391.1	0.170594
	-10115.7	0.193889				-10245.9	0.728364				-6589.48	0.144427
	-4704.66	0.217833				-4672.83	0.744242				-2167.46	0.158498
	-6528.47	0.147565				-7136.14	0.684544				-5616.72	0.131918
	-11221.9	0.194373				-11878	0.720897				-5697.44	0.12338
	1247.86	0.190719				1454.4	0.714414				1840.33	0.134615
	-3719.92	0.166447				-3886.59	0.700917				-1582.67	0.118344
	-5721.19	0.206547				-5293.16	0.735392				-2450.47	0.139113
	-6853.52	0.192386				-6742.48	0.720813				-3996.78	0.144873
	-30854.1	0.207067				-31358.2	0.732483				-17110.6	0.131135
	-1049.82	0.174989				-964.481	0.705406				268.516	0.123222
	-7764.78	0.182652				-8129.55	0.714069				-4602.59	0.132419
	-6456.07	0.17049				-6653.38	0.706208				-3692.82	0.125082
	-4124.36	0.189947				-4035.6	0.720457				-1690.3	0.132995
	-9146.89	0.195614				-9214.43	0.726631				-5386.75	0.14091
	1057.36	0.176129				1173.16	0.707115				1574.01	0.137183
	-17809.3	0.189812				-18196.6	0.72598				-10445.9	0.127635
	-4631.7	0.187275				-4466.02	0.71728				-2299.44	0.135487
	-7735.56	0.195281				-7612.03	0.726093				-3713.28	0.129503
	-9607.32	0.199434				-9474.62	0.722986				-5401.71	0.138333
	-11452.6	0.16416				-11858.9	0.699411				-7775.52	0.128897
	1231.17	0.191602				1472.72	0.714093				2045.51	0.116787
	-1341.22	0.128539				-1595.3	0.664804				-1539.54	0.131115
	1455.24	0.170024				1574.16	0.703203				1889.63	0.128051
	-2623.18	0.177337				-2519.38	0.709943				-421.88	0.116837
	-112054	0.342637				-113294	0.86335				-70618	0.244663
	-24152.3	0.190167				-26268.1	0.726269				-21037	0.17021
	-7975.78	0.198765				-7950.25	0.726253				-6206.03	0.167969
	-18600.9	0.195705				-21679.1	0.736932				-16001.9	0.169446
	-4027.99	0.194665				-4461.04	0.729682				-3337.98	0.178719
	-598.226	0.188718				-494.452	0.720277				492.068	0.133842
	-14738.4	0.192855				-15138.4	0.722703				-10332.3	0.146228
	-5141.16	0.211617				-4851.32	0.73135				-2692.54	0.154846
	-16869.5	0.168838				-18057.6	0.700474				-11440	0.130328
	-21852.8	0.182638				-23414.1	0.717126				-15495.8	0.139274
	99.248	0.211991				274.461	0.741654				1365.98	0.1276
	-5022.93	0.195784				-5366.29	0.731572				-2634.22	0.144385
	-429.685	0.159084				-455.315	0.686701				924.743	0.100957
	-28284.8	0.193507				-29301.4	0.719509				-23412.5	0.17132
	-7515.68	0.216103				-7632.21	0.757325				-5004.27	0.171336
	-2009.06	0.18358				-1729.76	0.710602				-61.069	0.122344
	-3908.81	0.147829				-4237.76	0.679964				-2484.8	0.121155
	675.199	0.161611				844.306	0.687975				1535.66	0.111349
	-2698.47	0.160386				-2663.66	0.696749				-1010.99	0.1185
	-13591.1	0.169587				-13932.1	0.703016				-8393.31	0.118601
	-4994.25	0.176319				-4835.82	0.707389				-3759.47	0.156374
	-19909.8	0.196179				-20447.1	0.730382				-12729.9	0.141097
	-5917.45	0.183612				-6157.91	0.712686				-2683.1	0.126075
	-17062.5	0.1911				-17457.7	0.718839				-11086.2	0.135706
	-452.421	0.172089				-359.843	0.704445				601.475	0.124785
	-13192.9	0.165367				-14086.5	0.700669				-7012.57	0.106732
	-56855.1	0.21448				-57039.9	0.740945				-36421.8	0.150194
	-6492.88	0.172727				-7179.84	0.706397				-2754.25	0.108269
	-10836.5	0.187358				-10832.8	0.718773				-8372.62	0.156903
	-9321.08	0.176311				-10049.4	0.720842				-6627.05	0.13735
	-6822.78	0.213688				-6787.04	0.741153				-3038.29	0.13719
	-7500.35	0.172254				-7846.28	0.704708				-5356.86	0.137553
	-1713.2	0.192664				-1791.92	0.726205				-498.883	0.148536
	2123.5	0.172163				2357.63	0.696149				2535.49	0.107014
	-11591.2	0.162981				-12407.4	0.697248				-7959.95	0.122473
	-287.359	0.167873				-191.819	0.697492				735.237	0.122174
	-14372.3	0.193366				-15033.4	0.725264				-7595.72	0.126246
	1024.69	0.171268				1249.69	0.700915				1630.19	0.126472
	-12084.6	0.149905				-13384.6	0.680931				-10891	0.136164
	-12020.8	0.202559				-12559.9	0.733631				-6882.31	0.139029
	-31751.4	0.202629				-33471.8	0.73611				-21937.5	0.150233
	-10231.2	0.155013				-11471.6	0.696684				-6111.86	0.109309
	-6368.98	0.187751				-6352.39	0.707352				-2450.83	0.118296
	-10664.5	0.248579				-10376.9	0.770828				-4905.79	0.156462
	811.876	0.170246				993.392	0.70125				1752.85	0.110137
	-14312.8	0.195643				-13690.6	0.709007				-11811.9	0.175704
	-12636.9	0.192141				-13406.2	0.716872				-7485.38	0.131388
	-8933.25	0.180353				-8922.44	0.708888				-5600.04	0.136694
	-282.442	0.156406				-357.826	0.70356				383.034	0.124141
	-6473.25	0.140151				-7308.87	0.679406				-4188.7	0.10949
	-9677.19	0.180648				-9700.96	0.707643				-6622.06	0.142604
	-4310.77	0.170212				-4124.05	0.698201				-2625.53	0.139207
	-4860.46	0.194228				-4949.17	0.722642				-3274.4	0.157153
	-29390.5	0.179788				-30604.5	0.71447				-20674.5	0.133835
	-38197.6	0.249712				-40019.6	0.781635				-26752.8	0.187464
	-51338.4	0.280826				-52499.2	0.807062				-36717.7	0.219373
	-860.162	0.18523				-641.287	0.714021				595.33	0.122102
	-6334.15	0.245509				-6335.89	0.766031				-2571.09	0.157956
	-5975.05	0.147969				-6458.76	0.680605				-3271.52	0.107647
	-6746.58	0.173487				-7249.94	0.708638				-4323.85	0.135864
	-623.945	0.229152				-374.13	0.750215				773.093	0.152801
	1371.46	0.218207				1613.14	0.752677				1867.53	0.162168
	-17158.6	0.185487				-18246.4	0.720077				-13913	0.157437
	-8004.25	0.167988				-8283.4	0.691451				-5161.66	0.127245
	1226.66	0.171222				1330.7	0.705865				1519.2	0.143047
	-1135.19	0.18982				-997.342	0.719997				264.754	0.132054
	-7186.03	0.1903				-7246.66	0.722007				-5990.68	0.170958
	-6510.41	0.19438				-6431.55	0.71584				-3423.18	0.138216
	2304.53	0.168671				2528.83	0.699313				2611.77	0.110556
	-226.101	0.196059				-7.3318	0.721135				634.682	0.149651
	-9684.96	0.188438				-10173.8	0.728047				-6587.07	0.145675
	-8538.71	0.192317				-8978.55	0.724098				-6943.1	0.167265
	-17036.1	0.150302				-18328.6	0.691606				-12478.2	0.118005
	217.176	0.165269				257.474	0.703784				1241.56	0.109091
	-30495.2	0.24137				-31000.3	0.770034				-22129.2	0.188898
	-16829.7	0.171757				-17712.2	0.708215				-11288.9	0.128291
	-4734.44	0.180064				-4888.18	0.714673				-2925.31	0.140822
	-6075.94	0.1844				-6192.94	0.71937				-2638.14	0.120345
	434.737	0.118852				272.585	0.662023				32.9819	0.127913
	-5573.44	0.192187				-5539.05	0.718427				-3273.9	0.147594
	1439.84	0.165717				1649.31	0.699505				1992.65	0.116509
	1883.59	0.166548				2055.93	0.694633				2246.88	0.120578
	-6710.32	0.155892				-7116.57	0.689803				-5837.67	0.142568
	-10232.4	0.194311				-10476.3	0.725922				-6073.03	0.138529
	-3818.48	0.167631				-4106.86	0.698534				-1923.24	0.12518
	-40709	0.194492				-42793.5	0.732227				-34001	0.168448
	-5049.54	0.192338				-4995.12	0.722799				-2528.62	0.137466
	409.264	0.208712				632.216	0.742744				1499.99	0.128941
	-4061.99	0.172619				-4214.33	0.707506				-2525.27	0.138481
	-24012.5	0.18969				-25320.6	0.720216				-11944.1	0.111821
	-34354.6	0.213831				-35137.7	0.743033				-28173.7	0.184209
	-8356.12	0.178554				-8508.82	0.705553				-5217.73	0.137185
	-484.102	0.154164				-471.005	0.68991				1224.97	0.0878481
	-3241.02	0.165097				-3310.29	0.692379				-2067.88	0.137262
	964.124	0.184967				1115.97	0.717748				1568.72	0.135045
	-27540.3	0.208126				-28909.4	0.739863				-18231.2	0.150292
	-27192.9	0.199777				-27703.2	0.729199				-15028.4	0.124432
	38.5103	0.191561				251.675	0.718453				839.012	0.148205
	-25630.5	0.202323				-25489.2	0.724791				-16903.5	0.144401
	-24441.8	0.257644				-24595.3	0.784436				-15568.7	0.186357
	-7814.75	0.186792				-7911.67	0.7186				-4109.26	0.131709
	-27029.9	0.274984				-26996.3	0.805523				-15370.3	0.181482
	-7975.61	0.195424				-7967.1	0.727288				-4221.31	0.135047
	-3060.14	0.160552				-3131.14	0.695151				-1639.62	0.127119
	-34118.5	0.218179				-33426	0.733346				-23391.1	0.165555
	1601.4	0.17279				1794.14	0.700505				1943.77	0.138398
	-8966.4	0.237739				-8810.42	0.755206				-4192.09	0.149433
	-39946.3	0.207992				-41261.8	0.742877				-28907.6	0.160162
	-142778	0.247101				-149095	0.778135				-83774.8	0.161086
	-6937.01	0.160199				-7327.57	0.698241				-4364.68	0.122381
	-16337	0.198976				-17448.8	0.732704				-11602.5	0.154374
	391.486	0.171014				500.032	0.701286				697.002	0.148165
	-11886.9	0.174052				-12623.6	0.71102				-8981.63	0.141306
	-6995.87	0.182369				-6975.32	0.711621				-3787.17	0.128888
	-11324.3	0.200512				-11576.2	0.73094				-6553.35	0.140891
	861.151	0.170957				1076.85	0.699612				1271.87	0.145284
	-16413	0.182242				-16651.8	0.716871				-11227.3	0.140479
	-61215.3	0.21478				-62484.1	0.736899				-37938.9	0.148196
	-13586.7	0.222364				-13604.2	0.751495				-6781.31	0.139886
	-523.774	0.20405				-329.995	0.730977				789.161	0.132304
	-21610.1	0.18481				-23728.1	0.720688				-16476	0.149207
	-2707.41	0.205969				-2568.59	0.729391				-380.811	0.131588
	315.713	0.174315				511.401	0.700383				1277.16	0.12102
	-32438.4	0.247929				-33904.2	0.780802				-23581.1	0.195881
	-1417.19	0.193673				-1335.65	0.723896				151.344	0.131532
	-20585.8	0.17887				-22073.7	0.718154				-12586.5	0.119786
	-5479.07	0.176553				-5642.61	0.708893				-3472.61	0.138645
	-8145.41	0.187043				-8087.98	0.718021				-4132.18	0.129526
	-3326.74	0.163947				-3546.3	0.696663				-1840.78	0.128214
	-12363.8	0.170685				-12653.9	0.703094				-8975.48	0.13503
	-7861.11	0.217432				-7599.24	0.74366				-3013.1	0.128647
	-1685.2	0.183262				-1649.54	0.718021				-408.345	0.135945
	-8471.11	0.159547				-9120.34	0.694437				-5985.92	0.124752
	-6364.73	0.197378				-6345.23	0.728848				-3443.91	0.14067
	-2169.22	0.171972				-2291.59	0.708066				-727.283	0.126614
	-64538.2	0.271356				-67101.5	0.802794				-42015.4	0.195722
	-5431.13	0.206601				-5487.08	0.738104				-3535.87	0.166676
	-15557.6	0.183495				-16208.6	0.713121				-12189.2	0.151719
	-12552.5	0.178829				-13150	0.715585				-8120.79	0.135206
	-711.209	0.21979				-479.316	0.747677				357.42	0.163788
	-264.965	0.171816				-66.6863	0.69495				514.607	0.136311
	-26250.8	0.198178				-28133.1	0.728946				-19894.5	0.158184
	-11938	0.170475				-11920.6	0.704092				-8881.59	0.13897
	-2591.23	0.169043				-2675.04	0.70735				-1293.99	0.131075
	-3651.41	0.181913				-3513.81	0.71006				-1760.53	0.136663
	-9560.51	0.208347				-9378.31	0.733968				-5522.5	0.147457
	-6432.96	0.17147				-6384.65	0.708653				-4576	0.141205
	-11650.9	0.190797				-11452.6	0.711945				-7342.63	0.140806
	170.691	0.153365				166.445	0.69017				465.145	0.138213
	-15236	0.219162				-15405.7	0.745753				-10030.5	0.166349
	-2251.89	0.170373				-2287.69	0.69987				-428.33	0.114882
	1088.51	0.170461				1221.47	0.705352				1528.88	0.136044
	-7511.8	0.226142				-7431.02	0.759182				-2633.65	0.13257
	-27672.1	0.242118				-28630.2	0.776734				-21113.2	0.201421
	-12351.1	0.189669				-13201.3	0.73089				-6656.58	0.123259
	-13948.9	0.191965				-14542.3	0.723388				-8890.85	0.143836
	-9389.48	0.172423				-9688.03	0.701106				-7784.25	0.153928
	-8006.41	0.183602				-7781.67	0.712867				-5947.31	0.153563
	-28165.7	0.231626				-28933.4	0.756951				-18904.5	0.172206
	-3613.42	0.190207				-3835.1	0.727824				-1717.63	0.140646
	-10945.9	0.227523				-10510	0.755978				-5990.71	0.156793
	-19324.9	0.182131				-20172.7	0.712516				-14359.2	0.14795
	51.3911	0.169961				127.773	0.69891				828.003	0.132521
	-9297.73	0.23479				-9301.6	0.764924				-4515.08	0.153855
	-3018.22	0.185394				-2920.84	0.710494				-1233.57	0.135602
	-12128.9	0.170052				-13350.8	0.711291				-10428.3	0.147169
	-271.456	0.146145				-183.083	0.680308				723.759	0.108202
	-13129.7	0.179095				-13494	0.707072				-8506.95	0.13401
	-3698.09	0.180191				-3700.41	0.718773				-1820.65	0.131679
	-28951.2	0.210433				-30394	0.740926				-19078.9	0.150377
	-9061.73	0.198005				-9550.3	0.730953				-4398.5	0.125931
	-3902.37	0.161773				-4319.79	0.697169				-1147.51	0.103063
	-324.322	0.170731				-249.563	0.698317				283.387	0.14147
	-46316.4	0.217109				-46524.4	0.740316				-37245.7	0.19068
	-2628.87	0.15001				-2841.27	0.685488				-1336.74	0.118504
	-8500.92	0.217815				-8762.91	0.754958				-5315.4	0.16394
	-14728.7	0.231283				-14093.4	0.750805				-8615.49	0.161098
	-13117.5	0.278046				-13636.8	0.810093				-7122.92	0.187977
	-24816.5	0.200654				-24856.2	0.729574				-16472.2	0.150508
	-7200.3	0.143138				-8006.21	0.680382				-4917.9	0.109777
	-21096.2	0.243772				-20762.4	0.767318				-12290.5	0.169268
	-14148.7	0.231982				-13986	0.751058				-7683.16	0.154819
	-17473.4	0.22885				-17125.2	0.751592				-11360.6	0.171059
	-3005.38	0.18794				-3097.69	0.722756				-483.505	0.117627
	744.159	0.192517				982.122	0.716457				1291.59	0.152654
	-8355.03	0.161811				-8876.54	0.695807				-4792.23	0.114222
	-38279.6	0.231722				-39478.1	0.762873				-19921.4	0.138873
	541.411	0.180416				736.605	0.710283				1351.93	0.128794
	-7928.49	0.19223				-7988.95	0.72409				-5411.19	0.153668
	-5465.23	0.192358				-5487.38	0.726652				-1448.35	0.108789
	-8756.67	0.191688				-8502.81	0.711417				-3350.66	0.113241
	-9605.2	0.188785				-9596.55	0.711383				-5309.78	0.135242
	-3680.93	0.184329				-3473.83	0.71114				-1705.97	0.137656
	-4393.51	0.170648				-4556.68	0.708949				-2590.64	0.133818
	-20135.2	0.216377				-20776.9	0.744444				-12596.8	0.154336
	-3994.42	0.184337				-3889.93	0.718957				-1421.69	0.128103
	-886.494	0.186067				-903.291	0.716594				588.641	0.125125
	-19810.7	0.184443				-20579.3	0.72257				-15012.9	0.150784
	-5244.59	0.179556				-5663.13	0.716347				-3082.73	0.137494
	-35.2588	0.184283				59.3696	0.722681				771.149	0.14001
	-10007.9	0.196296				-10127	0.723114				-5128.65	0.129733
	-19424.2	0.211759				-20178.5	0.744998				-12588.9	0.151652
	-3879.82	0.154703				-4128.8	0.698634				-3003.52	0.135717
	-2963.24	0.16685				-3019.23	0.693179				-953.701	0.115615
	-49454.9	0.172405				-50062.9	0.698293				-35556.7	0.133176
	-17460.4	0.192122				-17870	0.721523				-11270.6	0.137201
	-7839.12	0.198021				-7556.16	0.72159				-4448.02	0.144986
	-30353.8	0.244515				-30464.4	0.770642				-18301.8	0.166228
	-121.795	0.166471				7.79569	0.697895				545.759	0.133518
	-12516.3	0.189498				-12642.4	0.714368				-6005.15	0.118116
	-9486.53	0.140495				-11650.4	0.682841				-7732.11	0.118918
	-6139.93	0.149744				-6750.27	0.692344				-3640.96	0.113765
	-7622.74	0.177663				-7531.99	0.703856				-4137.29	0.125342
	-39731.3	0.197467				-39794.5	0.728453				-26281.3	0.141411
	-10502.2	0.164997				-11017.9	0.699446				-5977.81	0.116001
	-31454.1	0.172014				-33133.8	0.708431				-24421.3	0.142726
	-863.714	0.210889				-607.464	0.742453				418.999	0.149995
	-7202.36	0.156346				-7555.26	0.688232				-6691.06	0.149587
	-28398.9	0.246043				-28574.6	0.776367				-20544.8	0.192948
	-4072.3	0.209265				-3998.42	0.737701				-1649.2	0.142679
	-9340.26	0.214653				-9490.13	0.736996				-7037.82	0.17951
	-17627	0.206376				-18453.6	0.737426				-10783.9	0.142039
	-24093.6	0.217646				-24755.2	0.75075				-16003.1	0.161549
	-27402.9	0.229327				-28168.2	0.755611				-15407.3	0.147777
	-25481.4	0.212173				-26717.2	0.745134				-16141.9	0.153611
	-8877.9	0.172802				-9214.44	0.704033				-8398.51	0.165487
	-18969.7	0.215182				-20193.3	0.75247				-16283.6	0.188537
	-3121.46	0.174842				-3137.69	0.711655				-1323.87	0.131545
	-3870.14	0.174538				-4051.04	0.708727				-1566.61	0.119473
	-9982.72	0.26087				-10488	0.798207				-6049.28	0.188235
	-9150.67	0.135885				-10100.6	0.674366				-8273.42	0.1222
	-10439.6	0.184614				-10706.3	0.721204				-8472.3	0.160625
	-13286.4	0.177747				-13781	0.711913				-9308.42	0.139267
	-6504.29	0.202364				-6580.17	0.728526				-5251.09	0.181764
	-2266.52	0.171108				-2330.51	0.709365				-883.149	0.130264
	-11578.1	0.18695				-11915.8	0.714381				-4779.99	0.106951
	-9494.35	0.198931				-9991.91	0.727113				-7998.42	0.178892
	-25457	0.229881				-25064.3	0.755949				-14885.2	0.154591
	-14644.7	0.167187				-16090.9	0.707834				-12210.4	0.146011
	-8660.69	0.165804				-8887.25	0.702609				-6188.78	0.134312
	-25183.5	0.244419				-26236.4	0.773039				-14924.1	0.169648
	-19579.4	0.20935				-20027	0.740546				-7495.81	0.104858
	-18780.7	0.17322				-19255.2	0.712792				-12056.8	0.122792
	-14043	0.193124				-14178.1	0.716938				-8545.65	0.13588
	-8501.65	0.234587				-8651.87	0.768223				-3444.93	0.140727
	-8226.82	0.202574				-8151.48	0.737916				-6470.56	0.177071
	-2044.94	0.186433				-1851.55	0.712				-55.0184	0.122153
	-12109.7	0.173675				-13039	0.710178				-8878.53	0.141001
	-54943.2	0.243837				-53511.6	0.763112				-36721.6	0.184474
	-19095.6	0.159617				-20395.7	0.692694				-13823.4	0.124273
	-29406.4	0.224512				-29295.6	0.755011				-20435.6	0.171034
	-13294.2	0.186549				-13710.3	0.718562				-10219.5	0.158118
	1540.23	0.176509				1742.2	0.712479				2041.71	0.121671
	-12680.5	0.209533				-13373.1	0.736519				-10504.1	0.186034
	-28697.6	0.173689				-30620.6	0.704959				-18454.4	0.124692
	110.352	0.126172				-39.5255	0.663828				-24.4261	0.126822
	1840.93	0.156775				2010.08	0.693701				2356.12	0.0977836
	-13177.4	0.194337				-12944	0.722993				-9319.29	0.154306
	2884.69	0.159859				3134.34	0.693973				2955.85	0.116621
	-20115.5	0.20605				-20254.6	0.730508				-9506.03	0.11781
	-24141.9	0.202979				-24821.6	0.735837				-13185.7	0.125912
	-24895.5	0.176849				-26684.5	0.714689				-15730.1	0.124217
	-42107.6	0.249876				-42005.6	0.770527				-27974.2	0.185513
	-47232.9	0.240471				-49529.4	0.767915				-30209.1	0.16891
	-44024.8	0.223299				-44373.6	0.758656				-30990.7	0.171869
	-129.525	0.187433				118.122	0.710693				599.19	0.14944
	-23054.7	0.193659				-23207.2	0.726488				-13602.5	0.131969
	813.774	0.176987				957.467	0.709588				1374.28	0.136642
	-12919.6	0.198098				-13457.3	0.724148				-6934.58	0.131421
	-10841.6	0.237791				-11486.9	0.770841				-7537.64	0.186038
	-10332.7	0.19001				-10956.2	0.729456				-5457.73	0.124807
	-64373.9	0.227179				-64376.1	0.753456				-39256.9	0.151314
	-928.897	0.185518				-805.451	0.716298				-343.775	0.159143
	-16581.1	0.208154				-16926.2	0.738599				-11126.7	0.155788
	-19939.5	0.195497				-20271.8	0.727521				-13118.3	0.142848
	-22383.6	0.26391				-22592.7	0.791811				-12690.5	0.175934
	-6786.05	0.215731				-6858.79	0.746244				-3474.9	0.152773
	-2649.22	0.176982				-2594.87	0.705207				-1221.38	0.136914
	807.615	0.185343				863.374	0.721359				1529.11	0.12797
	-13443.3	0.218725				-13645.3	0.746507				-7009.19	0.137286
	-8805.36	0.224557				-9004.79	0.752716				-5962.1	0.174656
	-10738.7	0.184899				-10881.6	0.715567				-7983.4	0.153784
	-9526.18	0.20647				-9535.28	0.729437				-5884.74	0.150384
	-23858.1	0.193241				-24396.8	0.727915				-17959.2	0.155869
	1671.76	0.145183				1843.76	0.678538				2047.55	0.110412
	-7030.2	0.192212				-6732.4	0.715263				-4207.35	0.147058
	1475.75	0.180381				1703.03	0.705976				1850.85	0.142234
	-27366.3	0.186654				-28912.5	0.719986				-15100.1	0.116019
	-6515.56	0.204344				-6648.35	0.740531				-2028.96	0.118381
	-13547.7	0.18555				-13703.1	0.709958				-10732.9	0.158849
	-4062.83	0.204143				-3910.74	0.73472				-1770.37	0.142539
	-5290.28	0.149646				-5714.46	0.679005				-3630.23	0.123208
	-3148.32	0.158534				-3233.28	0.689159				-1826.62	0.129458
	-11054.3	0.177156				-11410.6	0.699065				-5635.57	0.113181
	-8267.2	0.204158				-8276.5	0.73376				-3738.93	0.133061
	-34066	0.21861				-34950.4	0.75263				-24648.2	0.167847
	-26.0811	0.160789				112.773	0.692914				990.125	0.111728
	-3173.5	0.19057				-3230.18	0.721637				-1977.33	0.154538
	597.857	0.183012				786.114	0.713833				1596.52	0.117822
	-6689.36	0.196973				-6977.22	0.72711				-3299.51	0.136572
	-17871.5	0.197091				-17994.8	0.72759				-10209.9	0.131391
	-12123.7	0.17116				-12537.7	0.691293				-8523.77	0.134715
	-4724.66	0.16236				-4854.6	0.69311				-3987.15	0.147417
	-3535.32	0.176814				-3539.52	0.71173				-1064.41	0.11771
	-16495.4	0.220177				-17437.1	0.754141				-8747.7	0.144699
	-7488.98	0.158575				-8044.58	0.686707				-5832.94	0.134126
	-17852	0.208047				-17590.3	0.726053				-11981.1	0.158271
	-16801.9	0.188622				-16966.2	0.714161				-7957.83	0.111847
	-15862.2	0.235552				-16487.1	0.768835				-8008.95	0.142625
	-347.37	0.145118				-494.584	0.685481				-167.398	0.136502
	-10870	0.207458				-11196.1	0.735892				-7208.91	0.16228
	227.438	0.145367				243.066	0.682762				658.882	0.126605
	-6442.5	0.201312				-6558.79	0.733154				-3222.98	0.13969
	-4781.31	0.175836				-4952.54	0.711343				-2833.89	0.132001
	-4481.66	0.176356				-4811.59	0.716024				-4181.79	0.169574
	-7076.63	0.207446				-7109.32	0.725906				-4465.38	0.161772
	-10755.7	0.191116				-11121.2	0.729022				-5890	0.127678
	-22179.4	0.236315				-22243.2	0.760915				-13606.4	0.1638
	-4990.86	0.175859				-4957.56	0.708354				-2872.06	0.134713
	-8318.82	0.188625				-8410.47	0.715926				-4502.93	0.129523
	-13088.3	0.156054				-14838.9	0.697062				-10005.2	0.123132
	-27167.4	0.184975				-29262.3	0.718374				-20214	0.146875
	-35746.7	0.216892				-35187.5	0.738623				-23809.7	0.160373
	-29783.4	0.183631				-30856.1	0.715152				-24632.8	0.156299
	-7513.64	0.175246				-7627.15	0.705188				-4983.97	0.140019
	-21109.7	0.199602				-22225.5	0.73024				-13840.8	0.144679
	-3916.71	0.149798				-4170.18	0.683119				-2414.35	0.120274
	-15070.2	0.225901				-15171.9	0.752786				-11157.4	0.184694
	-22436.2	0.186346				-22849	0.708225				-15146.8	0.134979
	-8131.86	0.201857				-8224	0.73386				-5328.18	0.15888
	-9852.56	0.182364				-9961.08	0.717216				-5435.42	0.127206
	-10226.3	0.179752				-10749.2	0.711158				-4813.45	0.112925
	-5595.86	0.189394				-5584.79	0.723749				-2724.39	0.130985
	-3590.45	0.172673				-3763.08	0.711107				-1112.88	0.112017
	-12039.9	0.14297				-13797.8	0.682247				-10858.8	0.128371
	-18350.1	0.222731				-19303.1	0.76187				-10044.7	0.142968
	-51260	0.230902				-53389.5	0.760931				-35793	0.176328
	-666.499	0.188424				-483.347	0.71796				484.463	0.13475
	-2227.28	0.174115				-2148.77	0.70187				-398.568	0.120918
	-4167.28	0.196752				-4146.49	0.727135				-2140.71	0.147659
	-7206.86	0.191063				-7222.67	0.721551				-4379.91	0.144854
	-5195.31	0.181078				-5200.14	0.718534				-2544.23	0.128892
	-12393.7	0.216212				-12652.6	0.742907				-9096.27	0.174778
	-5676.56	0.148857				-6196.79	0.683121				-4238.72	0.126158
	-77900.7	0.223876				-79603.2	0.749373				-54306	0.170847
	-20634.4	0.218136				-21225.5	0.747338				-12326.1	0.151001
	-23105.4	0.275685				-24061.4	0.809839				-12460	0.178907
	1236.39	0.173846				1434.93	0.702571				1566.77	0.149132
	-3608.31	0.220439				-3510.89	0.74946				-1781.48	0.169526
	-4824.33	0.216831				-4586.31	0.744243				-2164.87	0.150418
	-7019.06	0.137599				-7605.79	0.674219				-5951.67	0.122349
	-2035.54	0.137164				-2321.18	0.680621				-1679.73	0.124313
	-37683.7	0.190444				-39391	0.730093				-28623.9	0.153311
	-13664.9	0.198677				-13658.3	0.726658				-8425.83	0.143573
	-9577.41	0.196501				-9849.67	0.728081				-7145.47	0.163644
	2614.73	0.163713				2866.1	0.701004				2775.12	0.116412
	585.286	0.19325				775.664	0.72263				1641.23	0.116973
	-4158.56	0.194114				-4238.82	0.722909				-1073.86	0.1184
	-1462.94	0.175682				-1372.6	0.701196				130.627	0.119743
	-10345.1	0.203127				-11346.4	0.737308				-5483.85	0.138447
	-2537	0.21778				-2407.74	0.738876				-919.492	0.16153
	-32214.9	0.243431				-33098.4	0.773614				-19616.1	0.168563
	-13904.5	0.208338				-14213.3	0.737366				-7133.43	0.134834
	-1852.3	0.175452				-2046.93	0.70916				-1034.63	0.147594
	-12221.6	0.221694				-12662	0.758691				-6378.34	0.146107
	-5001.8	0.208784				-4899.38	0.738888				-2559.43	0.152576
	-2401.6	0.170765				-2411.55	0.706843				-544.263	0.118832
	-35041	0.212821				-37184.6	0.74349				-25845.1	0.169533
	-57221	0.207969				-59462.6	0.742038				-44502.7	0.168648
	-5493.1	0.203969				-5560.64	0.734795				-1411.84	0.113247
	-9680.29	0.229853				-9451.56	0.749833				-4815.07	0.153213
	-1786.54	0.172927				-1823.06	0.707262				-236.226	0.125464
	-29890.8	0.196565				-32227.2	0.734701				-33201.8	0.210847
	-6432.97	0.172955				-6664.6	0.712463				-3083.54	0.118033
	-3800.23	0.173114				-3841.49	0.704199				-1761.25	0.12585
	-17658.7	0.215447				-17532.8	0.740004				-10791.5	0.152002
	-8158.8	0.154727				-8613.92	0.687041				-6043.39	0.129592
	-5593.32	0.174753				-6057.77	0.71504				-1801.79	0.103685
	688.749	0.167841				954.702	0.69056				1257.67	0.132596
	-2237.66	0.188126				-2121.19	0.725065				147.612	0.111202
	-6580.07	0.182231				-6586.74	0.707773				-3378.68	0.128579
	-11532	0.191362				-11763.8	0.719588				-7834.36	0.146023
	-25.9324	0.201977				122.207	0.733169				1380.08	0.116973
	-19455	0.220203				-18426.6	0.738953				-12980.6	0.169962
	-13386.1	0.1776				-13995.5	0.707762				-8461.02	0.129709
	-7405.81	0.181099				-7593.74	0.711919				-4935.39	0.140441
	-48397.4	0.20105				-50041.7	0.721801				-30397.9	0.136782
	-22568.5	0.212847				-23153	0.7393				-13464	0.14899
	-10979.6	0.172416				-11225.2	0.713953				-8221.17	0.143405
	-25562.7	0.23635				-25570.2	0.756107				-13826.5	0.152667
	-9121.75	0.216947				-9166.17	0.743993				-4382.12	0.139578
	-7683.16	0.204107				-7762.56	0.735281				-4643.45	0.150615
	-15164.1	0.22407				-14687.4	0.748568				-9596.83	0.164183
	-22638.7	0.199204				-23023.9	0.73007				-15694.3	0.150569
	-3776.97	0.194025				-3810.24	0.725696				-1255.39	0.127168
	-15269.8	0.200278				-15438.1	0.729256				-8425.81	0.13397
	1898.77	0.159				2129.8	0.690201				2209.14	0.122945
	-9295.55	0.22445				-9150.99	0.744325				-4392.84	0.146038
	-765.97	0.157527				-877.118	0.702356				219.153	0.120049
	-12527.4	0.232621				-12851.9	0.766047				-7708.7	0.166974
	-4309.92	0.187692				-4149.21	0.709628				-715.732	0.104308
	-11228.7	0.194606				-12145.3	0.73796				-10460.2	0.185405
	-26260.6	0.167893				-27782.5	0.701231				-17433.3	0.123419
	-3823.1	0.178027				-3791.15	0.714465				-1371.6	0.115657
	-4060.7	0.23593				-3779.32	0.762985				-1012.19	0.143406
	-11491.3	0.181765				-11936.6	0.710561				-7854.9	0.141643
	-3412.63	0.213779				-3495.11	0.746919				-2307.23	0.17712
	-4292.26	0.171686				-4486.94	0.700661				-3288.42	0.147825
	-57215.8	0.233684				-56487.3	0.753228				-28722.4	0.137054
	-1154.67	0.187856				-953.581	0.715767				494.197	0.121926
	-11979.6	0.164229				-12042.6	0.693446				-8020.31	0.127465
	-5407.93	0.161988				-5686.92	0.698138				-3929.69	0.135229
	-10019.3	0.188916				-10070.5	0.713059				-6822.59	0.145231
	-48899.4	0.251932				-49993.9	0.780988				-31442.2	0.177247
	-16554	0.228009				-16954.3	0.759949				-13715.1	0.196134
	-8184.28	0.165586				-8587.8	0.698901				-4437.81	0.115959
	-10170.6	0.179466				-10523.1	0.71242				-4713.65	0.110161
	-2100.64	0.167686				-2167.24	0.700694				242.04	0.0989634
	-2722.95	0.181534				-2684.43	0.717787				-737.343	0.124426
	2227.78	0.188597				2458.05	0.71809				2591.62	0.119921
	-5453.62	0.207966				-5421.42	0.740276				-3749.83	0.173618
	-5992.8	0.183725				-6370.55	0.72415				-6039.06	0.181322
	-6237.75	0.200201				-5915.34	0.724079				-3243.7	0.144265
	-50531.3	0.204443				-54296.2	0.743755				-33321.1	0.145142
	-9853.29	0.188259				-9971.87	0.711882				-6044.2	0.13512
	-2820.5	0.213232				-2812.47	0.744116				-364.469	0.129577
	-82544.1	0.231747				-86576.8	0.768813				-69162.2	0.201993
	-556.47	0.16998				-533.362	0.706562				622.184	0.120327
	-1756.53	0.181924				-1630.86	0.707139				-1304.24	0.170896
	-9220.92	0.191256				-9432.79	0.726328				-4930.4	0.130139
	-15983.6	0.200159				-16342.8	0.732944				-11003.5	0.152354
	-26764.1	0.20988				-27395.6	0.737329				-17674.8	0.150258
	-7508.26	0.170883				-8022.76	0.70785				-4421.01	0.123317
	-2686.1	0.200086				-2511	0.726289				-648.876	0.137719
	-1061.62	0.20654				-872.12	0.735287				451.602	0.140909
	264.08	0.174382				340.561	0.716544				1486.97	0.10629
	-9607.93	0.189336				-9984.25	0.71184				-4337.13	0.116498
	-21136.4	0.182862				-22387.9	0.713727				-18739.1	0.166189
	-754.201	0.170378				-810.948	0.704558				386.363	0.122988
	-13778.5	0.19906				-14309.8	0.731305				-7818.34	0.136346
	-10160.1	0.211762				-9747.14	0.736683				-5458.84	0.144479
	-2983.76	0.17211				-3273.05	0.710199				-1670.82	0.135833
	-8558.48	0.17891				-8828.96	0.719205				-5091.59	0.12833
	-17070.1	0.199012				-17290.2	0.728425				-10517.6	0.142741
	-14431.2	0.223716				-14159.2	0.750489				-9048.19	0.164169
	-13023	0.206274				-13366.2	0.740023				-6104.99	0.124344
	-1063.06	0.216744				-825.523	0.750612				582.208	0.138781
	1546.67	0.178079				1710.93	0.717424				2322.9	0.0959619
	-6266.17	0.153947				-7171.45	0.688689				-3485.34	0.108594
	-9138.49	0.202802				-9024.05	0.72619				-5210.75	0.145968
	-9058.9	0.159027				-9648.18	0.688456				-6026.54	0.120887
	-16464.2	0.186448				-16465.1	0.717034				-10805.6	0.138846
	-19556.2	0.195176				-20223.2	0.722685				-11658	0.133752
	-23502.9	0.180018				-24056.6	0.700107				-19291.3	0.155938
	1815.52	0.155758				1953.76	0.692102				1920.63	0.138459
	-7206.72	0.191149				-7356.85	0.722027				-5728.44	0.164469
	-24928.4	0.19373				-25738.3	0.721817				-19379.5	0.159277
	-4808.6	0.181065				-4803.57	0.714549				-2825.35	0.137936
	-11569	0.19873				-11831.6	0.730655				-7135.91	0.143721
	-646.541	0.163718				-523.831	0.693366				-56.5178	0.138913
	-20245.2	0.218706				-20287.3	0.744934				-10606.9	0.139237
	854.591	0.214895				1101.44	0.743735				1666.13	0.145476
	-216.701	0.191911				-3.10187	0.725592				712.841	0.143308
	-19354.5	0.177878				-19610.5	0.700604				-13860.3	0.141199
	-8437.27	0.206474				-8115.98	0.73212				-5660.7	0.162071
	-874.014	0.161568				-916.895	0.698658				-320.748	0.138545
	-1467.23	0.198441				-1389.03	0.726722				142.803	0.135098
	-4259.65	0.1882				-4197.98	0.722888				-1527.25	0.125343
	-3613.24	0.187598				-3525.33	0.711958				-1154.14	0.126531
	-13485	0.198365				-14116.1	0.733997				-8367.12	0.140703
	-10564.2	0.172801				-10850.1	0.706517				-8461.91	0.148813
	-8539.04	0.185273				-8293.63	0.709963				-4840.02	0.133268
	1870.08	0.140973				1970.57	0.679073				1984.97	0.123104
	-4850.47	0.179531				-4987.39	0.715919				-1879.86	0.1162
	-12748.5	0.17959				-13311.9	0.719413				-8627.8	0.136483
	-2374.49	0.17216				-2604.38	0.707829				-962.786	0.131713
	1926.6	0.166833				2119.3	0.696337				2285.36	0.119847
	-10644.1	0.216502				-10862.1	0.746491				-5496.63	0.142852
	-14554.4	0.19522				-14462.3	0.720835				-8472.62	0.134282
	-53314.3	0.286792				-54030.4	0.812603				-44017.2	0.252999
	-20073.5	0.192983				-19952.4	0.721392				-13540.6	0.144138
	-15116	0.180678				-15918.9	0.71084				-8315.97	0.118768
	-12157.6	0.219005				-12343.7	0.739255				-9230.24	0.185542
	-18582.1	0.174923				-20550.1	0.716541				-17869	0.168887
	1001.45	0.175993				1184.18	0.70958				1564.72	0.133659
	1545.6	0.16647				1738.91	0.703446				2069.85	0.115819
	-11339.6	0.165891				-12167.8	0.697946				-7826.76	0.132777
	-32291.7	0.349448				-32661.6	0.870703				-18808.9	0.229307
	-3385.75	0.238629				-3000.79	0.766838				-1006.5	0.159258
	-8076.49	0.205816				-8175.56	0.732951				-3320.7	0.129716
	-38457.7	0.168872				-40760.5	0.700899				-26643.6	0.125517
	-11728.2	0.194593				-11780.9	0.721597				-6249.84	0.130521
	-52744.6	0.212069				-56358	0.748222				-31597.4	0.140402
	1490.32	0.175111				1669.53	0.70784				2020.13	0.124504
	-3549.95	0.171971				-3442.82	0.705201				-467.793	0.0987546
	-14193.9	0.211018				-13890.6	0.742139				-8398.98	0.147736
	-4121.76	0.16742				-3966.08	0.688298				-2335.85	0.131027
	-6526.35	0.239095				-6448.51	0.766701				-2118.58	0.133809
	-3008.53	0.1994				-2830.96	0.723646				-1630.64	0.161823
	-11376.9	0.177917				-12196.3	0.714203				-6984.49	0.129032
	-18725.2	0.191507				-19146.1	0.722793				-12404.7	0.140834
	-33540.6	0.202383				-34833.6	0.736074				-26046.7	0.16654
	-22990.8	0.211094				-23571.5	0.740078				-13962	0.14556
	-16618.9	0.267292				-16686.5	0.795941				-13178.3	0.240218
	-7906.39	0.200723				-7643.76	0.726793				-3436.16	0.125478
	-3016.73	0.13857				-3607.15	0.678646				-1210.93	0.100351
	-32740.8	0.238673				-33831.2	0.767621				-20427.7	0.168776
	-4615.96	0.162796				-4898.38	0.700514				-1864.1	0.107
	-28979.6	0.193467				-29708.3	0.721574				-19478.2	0.136977
	-30900.2	0.221721				-32115.9	0.749284				-20425.2	0.163146
	692.499	0.187912				908.613	0.718828				1498.83	0.131346
	-3991.02	0.174857				-3870.02	0.71032				-1924.9	0.129376
	-3741.03	0.156229				-4082.95	0.693403				-2706.44	0.132559
	-5951.33	0.20496				-5964.51	0.734312				-2522.82	0.136578
	-6654.73	0.166637				-6742.38	0.69724				-4168.16	0.130103
	-20015.4	0.219582				-20543.6	0.750636				-13535.9	0.164459
	-10756.4	0.192555				-11173.5	0.727393				-6599.39	0.138859
	-12640.9	0.195096				-12611.4	0.722378				-9160.24	0.163582
	-14344.5	0.179599				-15160.4	0.717121				-9341.93	0.130542
	-19372.9	0.225648				-20771.1	0.760969				-9383.55	0.133257
	-7214.24	0.1786				-7331.68	0.712586				-4461.08	0.134661
	-14979	0.131686				-16519.6	0.670231				-15493	0.133354
	187.452	0.173799				386.373	0.703831				1270.44	0.114418
	-4697.62	0.166241				-4918.32	0.700802				-2668.95	0.12681
	-1000.22	0.193448				-806.517	0.722093				880.721	0.113416
	1121.57	0.155006				1284.07	0.688531				1442.45	0.131161
	240.35	0.16516				322.156	0.696573				1097.15	0.119038
	-24354.7	0.192914				-25376.6	0.722539				-15779	0.13684
	-24497.4	0.17				-25648	0.708572				-17457.8	0.132839
	-28487.9	0.228394				-28582.5	0.754294				-18574.2	0.162616
	-986.055	0.151922				-1085.48	0.688007				-899.437	0.145849
	-37727.3	0.194053				-38772.4	0.723047				-21384.3	0.123572
	-12431	0.202345				-12823.4	0.732108				-5250.18	0.116155
	-11647.6	0.16335				-12693.9	0.693428				-7445.82	0.120705
	-7593.29	0.208097				-8556.2	0.748517				-5499.31	0.17224
	-17383.1	0.209825				-17375.1	0.737667				-12034.5	0.163038
	-10489.3	0.186978				-10587.3	0.709907				-4150.45	0.10641
	-42739.3	0.228035				-43688.2	0.758788				-30628	0.173775
	-11067.6	0.139637				-11764.9	0.678089				-9340.66	0.120585
	1262.61	0.177542				1524.23	0.699856				1844.49	0.129244
	-6272.03	0.193324				-6681.72	0.728213				-4336.28	0.156106
	-11524.2	0.151711				-12316.8	0.689446				-7816.57	0.115867
	-6431.34	0.1538				-6810.76	0.692749				-5688.81	0.140543
	-7950.15	0.148034				-8651.92	0.685662				-3723.69	0.0942743
	866.371	0.179503				1061.67	0.710369				1590.82	0.125646
	1018.18	0.187654				1247.85	0.710841				1548.75	0.146103
	-1929.72	0.232491				-1976.43	0.765882				-133.511	0.15863
	-4278.38	0.16269				-4599.81	0.691077				-3196.59	0.138458
	-14596.4	0.17153				-15789	0.714308				-7873.22	0.111123
	-30343.5	0.233805				-30053	0.755272				-18612.9	0.162627
	-1586.8	0.170937				-1484.47	0.701049				-1174.34	0.157361
	-15628	0.166211				-15964.2	0.695879				-11169.1	0.130493
	-3212.25	0.166089				-3212.63	0.699753				-1514.23	0.123681
	-1386.87	0.199313				-1233.1	0.727759				-282.342	0.152571
	-11505.9	0.141342				-12224.6	0.67389				-6627.91	0.0987619
	-4837.81	0.172435				-5096.67	0.70198				-3335.81	0.139036
	-8063.78	0.19956				-8098.6	0.732652				-4667.75	0.142491
	-20871.6	0.2055				-22393.9	0.74116				-12384.2	0.137303
	-11645.6	0.165766				-12309.7	0.703508				-9775.85	0.150009
	-6664.17	0.188781				-6942.8	0.720473				-3442.97	0.128901
	-7889.85	0.198317				-7992.67	0.729682				-4373.92	0.14198
	-1954.94	0.175794				-1689.78	0.70637				-897.83	0.147736
	-32909.7	0.193827				-33245.8	0.723496				-22606.4	0.14605
	-4415.33	0.198316				-4182.93	0.722051				-1840.96	0.134233
	-24242.5	0.172914				-25964.5	0.699212				-16858	0.127176
	-28101.2	0.185698				-31117.8	0.725864				-19466.7	0.138929
	-4466.3	0.171532				-4724.25	0.713301				-1487.17	0.107242
	-3080.38	0.175132				-3231.22	0.704883				-886.07	0.117198
	-3790.31	0.167454				-4033.49	0.701457				-1299.9	0.109513
	-22608.3	0.219882				-22064.2	0.738529				-10115.4	0.124703
	-2892.72	0.175536				-3094.16	0.712832				-1112.18	0.127169
	-1008.88	0.152847				-1186.89	0.68657				582.485	0.0986759
	-18039.6	0.20367				-18272.8	0.730685				-12725.9	0.158096
	-3463.17	0.171592				-3437.68	0.698996				-2140.88	0.139747
	-494.511	0.161677				-450.519	0.700298				411.361	0.122831
	-10379.6	0.199811				-10592.6	0.725882				-6748.7	0.149521
	-2302.94	0.211874				-2085.92	0.735662				-935.184	0.161605
	-9488.29	0.174972				-9609.96	0.706011				-7062.88	0.145063
	-6612.15	0.198212				-6781.12	0.7343				-2380.99	0.121258
	-48489.7	0.213703				-49542.2	0.737491				-31656.1	0.155519
	-9934.96	0.168063				-10407.4	0.699538				-5101.15	0.111945
	-31373	0.215734				-31952.6	0.746977				-16577	0.132599
	-10322.2	0.228031				-10098.9	0.755954				-5706.13	0.155427
	-790.024	0.18468				-525.742	0.70681				202.377	0.144992
	-10724.6	0.201257				-10691.9	0.722444				-6484.88	0.143438
	-3910.04	0.162123				-4206.77	0.69698				-1947.71	0.12281
	-13074.2	0.217756				-13447.7	0.74833				-8032.88	0.157772
	-6890.77	0.19036				-7190.6	0.728208				-2991.24	0.122007
	-20440.5	0.197062				-21174.7	0.727718				-14138.4	0.148325
	-18716.3	0.209503				-19620.9	0.749301				-12888.3	0.15927
	-1248.96	0.196447				-1123	0.726952				-63.384	0.147734
	-13687.8	0.226468				-13459.4	0.751719				-8398.7	0.162648
	-2511.09	0.197155				-2665.65	0.732312				-685.882	0.138684
	-8304.64	0.175937				-8707.02	0.70808				-6525.94	0.149072
	-11965.1	0.180817				-12496.6	0.710911				-7181.78	0.128059
	-22507.2	0.202548				-22671.3	0.727511				-12440.9	0.131454
	-10001.7	0.161261				-10571.7	0.698147				-7195.31	0.1275
	-5439.61	0.217712				-5090.99	0.742097				-2650.16	0.154144
	-7108.89	0.155128				-7735.74	0.686904				-4395.49	0.11625
	-9623.07	0.156144				-10239.4	0.694334				-8900.32	0.145445
	-5345.24	0.164007				-5537.31	0.70176				-3717.17	0.134555
	2341.47	0.15897				2574.05	0.689465				2477.85	0.134404
	-8686.95	0.172185				-9033.31	0.705363				-6007.79	0.13754
	-20004.4	0.204234				-20537.7	0.738007				-13920.3	0.153593
	-14958.8	0.218453				-14583.6	0.747542				-9891.69	0.161892
	1358.44	0.173961				1515.94	0.711247				1973.28	0.117749
	-4042.2	0.168467				-3993.11	0.698879				-2156.38	0.131768
	-9608.43	0.178598				-9931.56	0.710617				-5126.78	0.120445
	663.415	0.167445				810.19	0.703124				1337.56	0.125563
	-9769	0.195783				-9815.03	0.72939				-4508.8	0.12156
	-8.49044	0.175389				157.953	0.700102				1587.41	0.0931186
	526.885	0.176172				681.261	0.711653				1514.77	0.114617
	-1981.94	0.17419				-1905.15	0.701916				-884.811	0.138023
	-979.976	0.152031				-1077.58	0.684415				-912.754	0.147242
	-7601.86	0.187077				-8106.1	0.721233				-7374.86	0.182548
	-26507	0.223451				-26225.5	0.748301				-15842	0.148473
	-20067.8	0.18993				-20965.6	0.722769				-11834.1	0.128027
	-4197.3	0.188342				-4127.21	0.720253				-2167.17	0.140437
	-48259.3	0.316921				-49008.4	0.840143				-25465.1	0.199133
	-9233.05	0.189911				-9350.07	0.717031				-6629.67	0.153217
	-20254.7	0.223937				-20628.4	0.756304				-13602.8	0.165905
	-18544.6	0.174421				-19338.4	0.709363				-9694.75	0.10972
	-13262.7	0.191571				-13285.5	0.716326				-6663.65	0.124088
	-64314.1	0.250941				-65220.2	0.773549				-33247.2	0.152179
	-43196.5	0.209082				-43318.7	0.734138				-27467.4	0.14321
	-40504.4	0.208103				-42327.6	0.741803				-32436.3	0.177678
	-40340	0.196129				-41031.2	0.713317				-25717.1	0.138386
	-6102.83	0.208992				-6149.43	0.742794				-4010.81	0.163432
	2074.41	0.141238				2185.75	0.681429				2190.87	0.119549
	-14137.2	0.190718				-14534.6	0.718662				-6476.97	0.113356
	-3592.39	0.147165				-4004	0.684088				-2421.86	0.120032
	-5599.28	0.198378				-5495.92	0.729759				-3372.59	0.15486
	452.142	0.198939				682.051	0.7216				1355.57	0.137195
	-5524.04	0.146479				-6038.21	0.686967				-2206.77	0.0945798
	-9899.3	0.207515				-10116.7	0.743253				-7380.86	0.168447
	-1748.2	0.142752				-2140.41	0.682115				-94.1271	0.0966684
	-7073.76	0.231193				-7031.89	0.751267				-2115.72	0.135156
	228.103	0.187616				455.539	0.716907				934.443	0.146978
	-15191.2	0.205744				-15252.9	0.73321				-10794.1	0.163325
	-4266.48	0.208915				-4247.68	0.745457				-1121.02	0.12624
	365.137	0.190435				598.292	0.71775				1320.58	0.131848
	-55977.5	0.208142				-55905.7	0.735424				-43706.8	0.171344
	-3585.11	0.156312				-3834.58	0.695877				-2096.35	0.123853
	-17649.3	0.181331				-18321.7	0.706271				-13501.5	0.148777
	-16354	0.219286				-16789.3	0.741169				-9152.79	0.14678
	-18806.5	0.205392				-19816.4	0.74326				-8201.55	0.112718
	-32507	0.20009				-34870.3	0.729069				-24764.9	0.159922
	-1331.67	0.177059				-1351.57	0.713497				34.242	0.124588
	2572.12	0.17716				2818.48	0.712256				2787.68	0.112329
	1364.38	0.135488				1502.84	0.673401				1437.79	0.129158
	-14215.3	0.199518				-14460.1	0.729403				-9721.94	0.15597
	-26791.9	0.208712				-27639	0.735881				-21211.9	0.171568
	-10126.1	0.156573				-11400.8	0.700403				-6122.33	0.110003
	-3205.2	0.206521				-3048.05	0.735591				-1231.1	0.146345
	-10956.6	0.18767				-11182	0.715092				-8102.07	0.154433
	-9045.25	0.220376				-8795.58	0.743959				-4464.78	0.143905
	-3030.48	0.182886				-2940.44	0.712396				-970.384	0.128979
	-824.74	0.206667				-659.934	0.735519				475.909	0.141926
	-13758.5	0.18784				-13799	0.712637				-7264.4	0.125506
	-36506	0.208812				-36887.9	0.734329				-25016.2	0.157406
	-18222.3	0.194823				-18467.1	0.719161				-10690.8	0.132813
	-12744.7	0.169328				-12970.3	0.69764				-10023.6	0.146693
	-1141.38	0.151775				-1290.93	0.678326				-181.888	0.120935
	-5204.4	0.156951				-5815.83	0.695485				-2924.86	0.113284

## Sheet: S5 Fig
A					B					C
	y-axis	x-axis				y-axis	x-axis				y-axis	x-axis
	-14525.7	0.240362				-16441.2	0.0541088				-16911.4	0.185999
	-12645.8	0.293724				-11068.2	0.80041				-9021.98	0.170167
	-9664.09	0.252335				-8620.9	0.762325				-6766.66	0.137747
	-22758.2	0.342114				-21366.5	0.84242				-15101.9	0.199004
	-4948.4	0.268727				-3801.5	0.786959				-2164.78	0.114517
	-45108.7	0.249646				-45885.4	0.767879				-39580.5	0.159116
	-6673.74	0.255589				-5444.72	0.770576				-4378.39	0.13507
	-7468.83	0.270987				-6124.23	0.779565				-3625.77	0.1225
	-20156.8	0.276096				-19147.6	0.782956				-13167.1	0.141895
	-41649.7	0.303402				-41065.6	0.814912				-23712.6	0.143765
	-7536.62	0.258243				-6722.16	0.772248				-6176.39	0.155903
	-44855.7	0.306709				-43528.1	0.807386				-29021.3	0.165568
	-22892.3	0.295048				-21314.2	0.800011				-16206.3	0.170135
	-16834.2	0.291831				-15649.4	0.796497				-11768.2	0.165148
	-9848.89	0.236834				-9384.97	0.751458				-6138.46	0.111206
	-14572.8	0.293894				-13110.8	0.806081				-8608.5	0.144663
	-8436.64	0.28643				-7150.48	0.796904				-4949.77	0.14194
	-22457.4	0.269203				-20524.5	0.774326				-16452.3	0.155981
	-50662.5	0.295761				-49750.1	0.809182				-41113	0.190282
	-26741.3	0.284422				-25837.6	0.793092				-19861.7	0.166873
	-26413.5	0.315653				-25472.3	0.827149				-13818.3	0.141973
	-23331.8	0.316989				-21409.7	0.817734				-14077.9	0.166291
	-29860.1	0.256654				-28739.2	0.764312				-26940.8	0.171184
	-62022.9	0.305128				-60889.8	0.812252				-40094.5	0.160674
	-19331.2	0.32502				-17609.1	0.826905				-12038.2	0.179809
	-7909.98	0.268651				-6706.33	0.774343				-4891.81	0.142024
	-42521.2	0.350981				-40808.2	0.850216				-25809.9	0.183712
	-20523.7	0.280475				-19179.9	0.787817				-13572.4	0.146328
	-8233.88	0.269885				-7141.05	0.78555				-6425.02	0.162346
	-5115.09	0.272888				-3975.67	0.789591				-2792.05	0.132744
	-30688.2	0.315292				-29263.2	0.819367				-22362.7	0.189458
	-20950.3	0.255799				-20470	0.762595				-15686.2	0.142343
	-14991.2	0.287056				-14092	0.800791				-8861.72	0.140784
	-13078.8	0.306822				-11638.9	0.81413				-7398.37	0.147606
	-27101.7	0.269501				-25868.3	0.776719				-17436.3	0.138124
	-16895.1	0.301855				-15277.3	0.80375				-11112.7	0.167192
	-57496.6	0.337331				-56240	0.843628				-40714	0.196956
	-18856.6	0.27222				-17239.8	0.777623				-14754	0.166106
	-2283.53	0.244542				-1226.43	0.754032				-1327.65	0.126372
	-18797.7	0.25102				-18415.4	0.765279				-13886.2	0.136006
	-19959.6	0.310472				-18687.8	0.819032				-10314.2	0.139697
	-11994.6	0.25992				-11015.2	0.772505				-9662.96	0.15522
	-34014	0.287768				-32079.4	0.790429				-21190.6	0.147172
	-40452.4	0.348347				-38942.8	0.853929				-30188.9	0.224219
	-16651.5	0.305423				-15025.1	0.804624				-9276.27	0.143555
	-19261.8	0.251159				-18594.8	0.761194				-10879.4	0.114828
	-19245.5	0.314326				-17982.8	0.821184				-13525.4	0.1838
	-22347.4	0.328557				-21653.8	0.847107				-16530.7	0.208432
	-22151.6	0.295223				-20686.8	0.802175				-16102.2	0.171638
	-22473	0.282446				-21124.4	0.796825				-16263.1	0.161753
	-22660.8	0.288574				-21377.9	0.796138				-12547.6	0.13102
	-22090.8	0.315327				-20342.8	0.816927				-13824.5	0.167694
	-17748.3	0.318859				-16105	0.82627				-10301.4	0.16166
	-8754.03	0.29077				-7495.26	0.798537				-3576.96	0.115517
	-716.103	0.24104				478.237	0.756162				-226.852	0.12623
	-8597.18	0.28775				-7247.45	0.795603				-5453.45	0.151528
	-49222.4	0.284599				-49390.9	0.80758				-31070.7	0.146041
	-18840.5	0.255938				-18890	0.768322				-17370	0.170279
	-28651	0.289228				-28096.9	0.801497				-19726.8	0.158283
	-8405.26	0.294371				-7052.14	0.80122				-5230.9	0.153757
	-12041.5	0.30289				-10612.8	0.806032				-6538.6	0.144135
	-25902.7	0.364063				-24727	0.873212				-18256.3	0.215637
	-83297.6	0.329696				-83214.7	0.833064				-67764.6	0.222861
	-20197.4	0.30462				-18611	0.804822				-12315.8	0.1618
	-18421	0.283902				-16901.1	0.79043				-10745.4	0.137156
	-7608.79	0.308822				-6316.8	0.812698				-4825.45	0.169553
	-7675.62	0.270765				-6436.37	0.778255				-4413.43	0.132776
	-7972.36	0.301024				-6598.13	0.815027				-5261.98	0.167765
	-27715.2	0.31589				-26124.4	0.824711				-18841.9	0.179089
	-10023.5	0.286014				-8766.02	0.798166				-5679.44	0.13737
	-9401.47	0.267931				-8437.46	0.775022				-5742.58	0.135062
	-16638.6	0.328163				-15463.6	0.837505				-9536.12	0.169606
	-20451.3	0.294409				-18657.6	0.79156				-14826.2	0.176016
	-9638.76	0.24703				-8763.25	0.763073				-7012.29	0.135868
	-20101.4	0.264992				-19146.1	0.77305				-15024.6	0.156147
	-29856.9	0.272505				-29022.3	0.784531				-22342.5	0.157053
	-13254.5	0.279433				-12212.3	0.787867				-11767.4	0.187366
	-12022.7	0.29291				-10536.9	0.794602				-7547.3	0.154487
	-5428.87	0.287595				-4147.88	0.795778				-3422.51	0.15463
	-5752.04	0.246984				-4544.43	0.758498				-4568.57	0.147347
	-32216.5	0.314077				-30083	0.814005				-18755.6	0.155634
	-18599.6	0.256269				-18186.4	0.775973				-13427.2	0.140267
	-8600.62	0.261689				-7941.59	0.781553				-5318.8	0.12533
	-21688.7	0.281064				-20975.9	0.797399				-15288.7	0.15548
	-22639.1	0.26943				-21723.9	0.781495				-14716.2	0.135394
	-20935.4	0.243934				-20317.9	0.757376				-15181.1	0.131423
	-30445.8	0.307234				-28438.7	0.816921				-18027.5	0.150353
	-37336.8	0.295892				-35442.6	0.802637				-21975.4	0.143481
	-24445.2	0.290603				-23625.1	0.800727				-17513.4	0.163331
	-48612.3	0.27139				-47117	0.772206				-34524.3	0.150714
	-20826.7	0.263207				-19549.9	0.770059				-13763.2	0.135207
	-14095.5	0.303336				-12796.9	0.810084				-8343.41	0.156024
	-18199.1	0.286291				-16810.1	0.793344				-11653.6	0.146864
	-28539.6	0.285642				-27075.8	0.794641				-18723.1	0.146742
	-21740.3	0.257235				-20575.6	0.766508				-14060.9	0.129904
	-13342.3	0.27968				-12236.3	0.785097				-9118.2	0.151408
	-17087.3	0.285493				-16033.6	0.797263				-9509.62	0.139826
	-9035.14	0.272753				-8205.09	0.792033				-7001.91	0.156892
	-14460.6	0.283779				-13439.9	0.793934				-9785.14	0.153067
	-18188.2	0.259899				-17332.1	0.777344				-13527.6	0.145063
	-5841.51	0.243213				-5015.34	0.755671				-4551.14	0.141263
	-8734.73	0.25734				-7547.63	0.766625				-4747.18	0.117758
	-43050.7	0.296136				-42216.5	0.808897				-24966.8	0.139999
	-19764.9	0.292328				-18321.1	0.794986				-11960.2	0.144832
	-17911.3	0.29029				-16873.7	0.804844				-13348.9	0.170672
	-14644.7	0.266408				-13339.4	0.777869				-11638.9	0.161731
	-18635.8	0.249592				-17519.9	0.762162				-13796.1	0.140822
	-6703.57	0.269862				-5675.86	0.781046				-4190.6	0.145241
	-17859.4	0.307866				-16439.8	0.81782				-12010.1	0.173776
	-7530.9	0.265858				-6350.56	0.773452				-4007.45	0.123809
	-30553.6	0.310507				-29071.5	0.824719				-17470.4	0.149893
	-10430.5	0.262655				-9384.89	0.770607				-6954.6	0.136971
	-17442.8	0.280862				-16180.1	0.787495				-11428.1	0.147953
	-7669.99	0.275764				-6502.01	0.781751				-5929.5	0.165299
	-8639.09	0.26722				-7381.84	0.772162				-5262.53	0.134001
	-28898.2	0.290567				-27321.4	0.793101				-21583.4	0.177177
	-32618.1	0.287158				-31445.8	0.795815				-26510.5	0.184457
	-12127.5	0.286855				-10709.6	0.796973				-6954.31	0.137435
	-16665.2	0.285402				-15210.4	0.791533				-11126.5	0.154488
	-28574.5	0.312245				-27292.2	0.820038				-17452.5	0.156517
	-62502.6	0.324221				-60731.9	0.826004				-39217.4	0.169568
	-10162	0.23781				-9457.48	0.755058				-6636.14	0.118004
	-19696.5	0.295274				-18079.3	0.806339				-13171	0.161895
	-3525.75	0.272296				-2336.36	0.785521				-2373.67	0.154745
	-66312	0.296591				-65783.9	0.810354				-39300.2	0.14114
	-1376.1	0.257225				-135.894	0.772293				-900.126	0.149984
	-17387.4	0.289088				-16201.3	0.802018				-10786.3	0.146704
	-17821.8	0.282533				-17057.8	0.797913				-11457.7	0.14325
	-22469.1	0.264524				-22327.3	0.778114				-13951.4	0.124922
	-18614.7	0.294494				-17625.1	0.807441				-11910.2	0.154499
	-29997.1	0.248459				-29840	0.76345				-25372.5	0.150221
	-2765.43	0.277154				-1495.77	0.784534				-1109.15	0.127565
	-28396.5	0.28064				-27019.8	0.788973				-19081.2	0.148761
	-27592.4	0.307738				-26289.5	0.808773				-14154.5	0.137714
	-22540.3	0.27152				-22003.6	0.784568				-16541.1	0.151268
	-16957.8	0.278349				-15738	0.786769				-10993.8	0.145317
	-25501.4	0.300459				-24206.4	0.805401				-16813.7	0.161066
	-2311.89	0.256877				-1228.59	0.777268				-1094.79	0.126452
	-22752.8	0.268911				-21244	0.774924				-14777.6	0.13956
	-27211.5	0.274817				-26020.8	0.782874				-19136.5	0.150779
	-13850.5	0.266159				-12819.3	0.774976				-10583.2	0.153746
	-15959.2	0.279639				-14352.7	0.788203				-10714.4	0.151258
	-8933.97	0.2941				-7445.95	0.797391				-4786.51	0.141669
	-23978.8	0.27375				-23469.6	0.788128				-20587.5	0.180579
	-25090.7	0.261937				-24748	0.774533				-22420.7	0.170748
	-19733.8	0.272304				-18496.7	0.789613				-13747	0.147468
	-4963.29	0.28551				-3779.61	0.794427				-2609.42	0.136497
	-25834.6	0.259249				-25935	0.782739				-23061.1	0.162347
	-23512.5	0.259011				-22766.5	0.76314				-19598.5	0.160153
	-45094.6	0.31596				-44419.1	0.826716				-30127.6	0.170635
	-5870.29	0.239885				-4881.6	0.752664				-4903.43	0.142819
	-1902.83	0.255333				-639.835	0.757475				-743.028	0.122408
	-34746.5	0.341763				-33024.2	0.850685				-24366.2	0.207471
	-6674.77	0.269301				-5659.69	0.783668				-5098.08	0.159667
	-26976	0.275263				-26171.8	0.785702				-20383.3	0.161024
	-77066.6	0.452806				-75662.5	0.956874				-56815.9	0.304044
	-9431.9	0.231896				-9158.04	0.75263				-8971.81	0.147747
	-6314.31	0.252349				-5369.33	0.767821				-2579.7	0.101414
	-17717.7	0.300356				-15866.7	0.805543				-12330	0.173251
	-39810.6	0.291066				-40804.3	0.805488				-36117.1	0.203918
	-13492.7	0.315291				-12757.6	0.82691				-7963	0.161094
	-20333.5	0.279857				-19147.5	0.787535				-14022.7	0.167581
	-8070.84	0.272996				-6876.84	0.782394				-5167.52	0.146687
	-17552	0.280232				-16235.5	0.787535				-12876.1	0.162369
	-23607.8	0.276872				-22737.8	0.790142				-15286.6	0.140978
	-4648.89	0.257777				-3539.69	0.76668				-3832.7	0.162107
	-32210	0.306564				-30195.3	0.812534				-21333.9	0.167048
	-13565.1	0.259875				-11986.1	0.764553				-8692.47	0.132944
	-12602.9	0.277129				-11949.8	0.795868				-9366.12	0.160112
	-19129.4	0.270338				-18377.1	0.78983				-11965.4	0.130616
	-16077.9	0.286624				-15065	0.796644				-11228.8	0.155685
	-20964.3	0.278745				-19692.9	0.787797				-12483.1	0.135467
	-28668.4	0.304386				-26391.6	0.804321				-18133	0.162941
	-18325.9	0.305406				-17102.1	0.81535				-10112.1	0.141232
	-32208.9	0.260374				-31231.8	0.762915				-24023.3	0.150715
	-22334.7	0.232156				-21725.3	0.738606				-17870.5	0.13424
	-11423.1	0.292307				-10091.3	0.806329				-7167.4	0.150784
	-8211.06	0.291483				-6804.06	0.799387				-5346.58	0.159355
	-44547.3	0.314338				-43285.7	0.827237				-27734.8	0.160966
	-68515.7	0.341286				-67144.1	0.849303				-53345	0.224994
	-20901.1	0.287073				-19699.8	0.797049				-13013.3	0.145641
	-21071.9	0.300192				-19972.4	0.808469				-11450.7	0.136276
	-18009.8	0.242586				-17739.1	0.759773				-16955.3	0.159968
	-12453.2	0.350308				-11009.1	0.848945				-7355.38	0.196074
	-16411.8	0.298238				-15032.1	0.803745				-12100.6	0.175266
	-61497.6	0.352368				-59737.5	0.857915				-33854.3	0.17145
	-18479.1	0.301884				-16801.3	0.804781				-11218.7	0.153559
	-43512.5	0.304021				-41408.7	0.806263				-28100.8	0.162051
	-28909.6	0.299759				-27146.5	0.80242				-23126.9	0.196354
	-10353.6	0.283447				-9384.02	0.791266				-5768.65	0.13342
	-13719.4	0.257895				-12724.9	0.769949				-12464.6	0.170747
	-18032.4	0.293296				-16706.1	0.802119				-12394.5	0.162618
	-23776.5	0.267457				-22924.4	0.776954				-16810.3	0.143965
	-24791.2	0.30417				-23174.5	0.81665				-16895.1	0.168812
	-18850.5	0.28592				-17130.1	0.797089				-13541.9	0.162476
	-11445.6	0.320237				-9787.61	0.820906				-6476.09	0.161923
	-70367.4	0.28167				-68961.4	0.785885				-51407	0.162188
	-14047.7	0.258589				-12992.7	0.767004				-9295.85	0.13374
	-3209.43	0.286684				-1984.15	0.793359				-1768.77	0.147898
	-13345.1	0.267386				-11919.3	0.775688				-10353.6	0.166205
	-24841.2	0.268985				-23928.6	0.779674				-15938.3	0.135707
	-68908.7	0.331174				-66403.9	0.833776				-46459.6	0.188356
	-7669.01	0.277141				-6652.56	0.788492				-5067.71	0.15214
	-5340.23	0.256127				-4301.17	0.764648				-3181.77	0.128217
	-37131.3	0.275131				-36268.8	0.790518				-26646.5	0.149467
	-6629.78	0.273519				-5512.79	0.77934				-3663.66	0.131047
	-7234.11	0.258143				-6184.49	0.774449				-4256.75	0.125825
	-11457	0.264452				-10109.3	0.770843				-6426.6	0.124265
	-6724.96	0.277776				-5392.31	0.786404				-4084.2	0.141691
	-22887.2	0.283275				-22413.2	0.789347				-13300.6	0.137239
	-47990.6	0.381523				-45968.2	0.886101				-27172.4	0.194643
	-8808.35	0.270599				-7582.38	0.777564				-5418.66	0.138194
	-1009.25	0.240841				186.688	0.747499				-383.864	0.127529
	-8389.29	0.286192				-6928.15	0.791291				-5973.15	0.164686
	-18551.8	0.281221				-16533.8	0.782555				-10875.7	0.13722
	-15648.8	0.265552				-14723.7	0.778503				-10864.2	0.14023
	-34107.8	0.298173				-33620.3	0.812471				-19807.5	0.140678
	-30943.3	0.364154				-29693	0.872425				-21120.9	0.214549
	-8584.66	0.254947				-7349.72	0.767651				-5350.57	0.125112
	-36748.1	0.268706				-36065.1	0.776487				-20096.8	0.117301
	-13252.4	0.315356				-11748.7	0.817698				-7926.91	0.161152
	-17024.4	0.280267				-15655.8	0.79213				-12109.5	0.157111
	-8583.73	0.271808				-7193.01	0.772816				-6411.77	0.162952
	-16111.2	0.314741				-14687.5	0.822326				-9582.7	0.158102
	-18732	0.31835				-17942.5	0.836844				-14915.3	0.200869
	-34940.8	0.292799				-33138.9	0.790772				-26395.4	0.180065
	-33267	0.295106				-32795.1	0.805353				-20832.9	0.150009
	-5904.63	0.243267				-4895.73	0.75926				-3291.31	0.1095
	-17610.8	0.298791				-16064.2	0.804623				-12076.4	0.171246
	-33637.1	0.347338				-31949.1	0.848266				-21233.5	0.188776
	-42345.1	0.296896				-39908.8	0.803663				-30476.3	0.172481
	-9560.09	0.271241				-8192.83	0.77437				-6669.5	0.15039
	-9548.12	0.26891				-8134.12	0.776948				-7257.87	0.161509
	-15676.9	0.287954				-14083.8	0.794042				-9715.09	0.145097
	-8883.61	0.283994				-7671.62	0.795375				-5001.85	0.138841
	-21943.5	0.289155				-20832.6	0.801817				-16412.2	0.171632
	-15026.7	0.262336				-13652.8	0.773067				-11999	0.159417
	-43855.4	0.331599				-42241.7	0.841849				-26036.4	0.173965
	-22138	0.28483				-21054.6	0.800292				-17374.8	0.179879
	-4870.62	0.273105				-3619.55	0.780385				-3266.79	0.157843
	-23263.7	0.294571				-22221.5	0.80312				-15925.8	0.160503
	-14980.7	0.290951				-13518.4	0.805152				-9094.71	0.151525
	-20841.9	0.265824				-19660.1	0.778519				-12882.5	0.130952
	-1868.89	0.27179				-597.629	0.774233				-693.225	0.1321
	-28824.4	0.277639				-27816.6	0.785288				-19429.9	0.145308
	-13528.8	0.271279				-12464.7	0.773967				-8838.1	0.143101
	-30677.1	0.282191				-29416.2	0.791889				-20954.9	0.151495
	-13662.2	0.294209				-12199	0.80062				-8852.2	0.156461
	-21996.9	0.28595				-20508.6	0.791124				-14808.5	0.154394
	-43012.9	0.339334				-40911	0.846824				-25862.7	0.180373
	-26905.2	0.278252				-26147.9	0.794547				-17069.8	0.141119
	-17476.8	0.298063				-16660.4	0.812502				-11943.6	0.165457
	-64576.5	0.349515				-63012.2	0.859381				-42359.4	0.19767
	-26497.1	0.273369				-26144.8	0.788953				-18766.8	0.146889
	-10341.8	0.29634				-8845.8	0.801001				-5614.01	0.141522
	-25700.3	0.28731				-24938.2	0.799678				-20829.2	0.176012
	-14393.7	0.309347				-13439	0.817192				-8235.78	0.155129
	-15708.8	0.299273				-15001.4	0.81104				-9814.92	0.155294
	-30291.8	0.278025				-28757.4	0.784672				-20338.4	0.148417
	-15540	0.326314				-14117.3	0.833493				-8002.31	0.149919
	-41438.5	0.308936				-40369.7	0.821238				-27332.2	0.173279
	-13098.7	0.322629				-11416.2	0.824812				-7831.28	0.169449
	-9691.53	0.268797				-8758.06	0.780329				-5879.97	0.133325
	-36141.4	0.27063				-34705.9	0.779084				-32182.3	0.18309
	-21736.4	0.275006				-20960.4	0.789494				-14619.8	0.144403
	-14733.8	0.282727				-13246.4	0.784535				-11861.1	0.173362
	-43578.5	0.349431				-42377.9	0.862002				-24151.3	0.165215
	-6650	0.273435				-5279.41	0.785834				-4177.61	0.141903
	-13384.2	0.250223				-12126.6	0.760787				-10611.3	0.146899
	-11652.7	0.266323				-10399.3	0.78037				-8213.98	0.145595
	-6722.93	0.286251				-5725.26	0.797359				-3170.85	0.124707
	-18554.2	0.302635				-17057.4	0.798639				-12029.4	0.168017
	-3758.42	0.269352				-2558.52	0.782285				-2323.89	0.14512
	-97525.2	0.342567				-94219.4	0.848136				-64557.6	0.196819
	-13869.7	0.30673				-12609.5	0.814139				-9777.04	0.183821
	-11556.9	0.259343				-10832.9	0.770524				-9323.63	0.155352
	-38335.2	0.299783				-37579.8	0.806581				-26974	0.167648
	-24165.1	0.252041				-23326.4	0.762838				-20338.5	0.153062
	-34665.4	0.312354				-32546.1	0.810733				-23045.6	0.176034
	-21486.4	0.285887				-20043.8	0.796965				-14272.9	0.151189
	-19022.7	0.298263				-17744.6	0.804713				-14497.5	0.187931
	-3669.03	0.248683				-2552.55	0.764877				-2110.77	0.12383
	-31207	0.337246				-29360.8	0.846442				-22443.8	0.205268
	-5778.03	0.244265				-4804.59	0.755658				-3660.55	0.124678
	-8214	0.265609				-7161.18	0.773909				-5440.11	0.14313
	-11354.4	0.279314				-10473.9	0.791023				-6649.48	0.137547
	-16905.3	0.275806				-15196.5	0.78056				-11561.7	0.151465
	-8767.64	0.275189				-7549.28	0.779189				-5205.15	0.139367
	-26607.4	0.251612				-26873.4	0.765921				-16145.1	0.117023
	-24868.4	0.284434				-24623.2	0.79997				-15035.5	0.13236
	-4769.9	0.240907				-3749.05	0.750934				-3695.71	0.138431
	-17276.9	0.288469				-16802.9	0.801838				-13482.5	0.177065
	-34086.1	0.34922				-32870.6	0.856167				-19989.5	0.178526
	-14569.9	0.261882				-13572	0.772313				-9696.19	0.137722
	-28643.9	0.295592				-27315.1	0.80115				-18547.6	0.155578
	-18660.8	0.271847				-17553.6	0.782898				-14609.9	0.164917
	-20709.9	0.275318				-19202.3	0.784258				-12526.2	0.136267
	-17854.8	0.266649				-15914.7	0.770976				-11884.6	0.140591
	-14607.9	0.268878				-13622.1	0.774971				-9965.31	0.147774
	-45869.9	0.277936				-44950.3	0.783151				-34297.8	0.163632
	-11999.7	0.266342				-10758.6	0.772731				-7205.44	0.131883
	-21011.9	0.262963				-20258	0.771012				-14674.8	0.139781
	-49238.9	0.319148				-47257	0.822849				-33731.1	0.185323
	-67957.8	0.344861				-66122.6	0.850402				-44459.7	0.193548
	-27475.3	0.256891				-26227.7	0.770006				-23246.4	0.160606
	-8842.76	0.263213				-7983.3	0.768186				-5671.71	0.138082
	-16107.6	0.310773				-14912.5	0.818843				-11427.9	0.183177
	-27558.2	0.282233				-26240.4	0.790877				-20564	0.164813
	-39515.6	0.319529				-37464.9	0.827422				-31907.7	0.213623
	-17118.8	0.261407				-16138.4	0.774424				-12522.3	0.144778
	-15422.9	0.272649				-14745.1	0.783833				-11253.1	0.155793
	-31206.3	0.281387				-29957.1	0.787648				-23364.4	0.163858
	-10693.1	0.255802				-9600.75	0.768963				-9292.41	0.162804
	-18614.1	0.265291				-17216.7	0.775764				-10697.8	0.12244
	-12649.6	0.284773				-11074.5	0.79581				-7875.9	0.143532
	-32487.5	0.314227				-31228.6	0.825883				-24933.1	0.19105
	-17861.5	0.243042				-16855.1	0.752199				-14827.4	0.145924
	-7965.88	0.284785				-6609.51	0.788527				-5539.4	0.160815
	-9352.78	0.283008				-8280.1	0.797092				-6182.27	0.151941
	-18501	0.281336				-16897	0.784388				-11000.6	0.139081
	-32687.8	0.252983				-32850.5	0.77301				-26104.4	0.147417
	-10844.4	0.285919				-9295.72	0.788754				-5712.97	0.133314
	-20919.1	0.322263				-20585.1	0.841243				-18169.8	0.22512
	-10429.5	0.293741				-8917.45	0.798265				-6244.04	0.154019
	-34599.6	0.279261				-33615.1	0.786628				-23111.5	0.14927
	-11785.5	0.285723				-10621.7	0.796626				-7767.05	0.151757
	-37587.2	0.337321				-35326.4	0.838278				-24680.6	0.190611
	-25119.8	0.329739				-23254.3	0.830812				-13746.8	0.15758
	-10893.5	0.273822				-9619.61	0.779045				-5892.71	0.126699
	-14864.4	0.263153				-13950.1	0.775794				-10526.9	0.143475
	-20112.2	0.290297				-18086.3	0.789907				-13062.4	0.155607
	-7436.27	0.255694				-6547.54	0.769301				-5702.59	0.147552
	-12643.9	0.255721				-11471.7	0.761825				-9079.76	0.140772
	-20433.1	0.280256				-19175.2	0.787006				-14160.5	0.156305
	-16851.1	0.292898				-15231	0.796564				-11448.7	0.164018
	-26293.2	0.304364				-25228.8	0.811842				-17774.7	0.17148
	-40713.7	0.260189				-40492.4	0.772971				-32186.8	0.15648
	-16583.3	0.309747				-15498.3	0.818126				-12581.6	0.193615
	-13847.5	0.250257				-13119.8	0.767907				-11523.5	0.14979
	-49866.5	0.273769				-49861.4	0.786248				-42441.6	0.173378
	-15462.5	0.268011				-15050.5	0.780428				-11666.7	0.152813
	-2901.98	0.248548				-1816.25	0.769551				-2069.85	0.140149
	-14389.5	0.295084				-13374.4	0.807225				-9189.71	0.157335
	-39008.2	0.280095				-37064.7	0.790033				-28151.3	0.15544
	-23355.5	0.313445				-22461.7	0.823324				-13742.5	0.154383
	-17604.1	0.293101				-16581.3	0.80336				-13337.3	0.171296
	-25912.6	0.262602				-25377.5	0.776975				-18762.7	0.143044
	-7315.67	0.244089				-6344.92	0.755812				-5319.55	0.140723
	-92392.7	0.293042				-92491.8	0.796951				-68170.5	0.172484
	-30615	0.275818				-30609.4	0.785				-23308.9	0.162163
	-15305.7	0.278103				-14577.8	0.788209				-10554.4	0.147409
	-18304.4	0.278794				-16684.3	0.788783				-11060.1	0.136397
	-18424	0.253814				-17259.1	0.757042				-11168.3	0.123721
	-4046.45	0.283954				-2825.11	0.796708				-1856.41	0.131019
	-9084.47	0.270503				-7866.81	0.77818				-7070.19	0.164382
	-23730.7	0.293852				-22709.1	0.804518				-14842.4	0.152348
	-6581.71	0.296127				-5153.41	0.798194				-3515.74	0.146073
	-8284.42	0.282178				-6778.54	0.78211				-4901.72	0.144301
	-71029.7	0.334287				-68008.2	0.830913				-42393.3	0.174616
	-7227.86	0.245381				-6323.3	0.760752				-6112.86	0.148171
	-11884.4	0.258808				-10670	0.771889				-9216.31	0.15109
	-8078.18	0.275158				-6740.1	0.781992				-5792.92	0.158892
	-11707.2	0.277686				-10351.2	0.781007				-7921.38	0.15185
	-12534.9	0.263724				-11298.4	0.776238				-8181.38	0.13605
	-33172.2	0.243278				-34317.7	0.755126				-31174	0.159925
	-38685.8	0.286285				-37329.5	0.795043				-26060.6	0.150605
	-40313.4	0.328196				-39303	0.834741				-32889.6	0.220358
	-53344.2	0.341579				-50560	0.843203				-40929.5	0.227518
	-23259.2	0.223111				-22167.4	0.725841				-21627.3	0.150094
	-3381.88	0.23938				-2245.27	0.748537				-2916.21	0.150801
	-8774.41	0.253097				-7683.42	0.767351				-6602.04	0.146391
	-31614.6	0.265043				-31034.1	0.778485				-22074.8	0.140302
	-18261.2	0.246962				-18238.6	0.758184				-14314.8	0.140363
	-53359.3	0.316074				-51656.9	0.824893				-32129.2	0.160992
	-12184.5	0.29371				-11069.1	0.807341				-7253.98	0.147238
	-33429.8	0.261156				-33902.3	0.776755				-28119.9	0.158821
	-27368.4	0.287558				-26320.5	0.794444				-16561.7	0.147521
	-46944.7	0.328121				-47077.5	0.841016				-28083.9	0.162906
	-9018.6	0.237296				-8194.12	0.749908				-7390.95	0.139497
	-40233	0.303568				-38506.8	0.805326				-27711	0.169725
	-12204	0.23837				-12020.7	0.75297				-11452.2	0.156233
	-8197.74	0.264128				-7259.48	0.779829				-4472.68	0.122875
	-30609.8	0.271915				-29774.7	0.775936				-20979.9	0.14069
	-13227.5	0.287422				-11727.7	0.790567				-8981.2	0.158836
	-32089.4	0.297593				-29917.3	0.799035				-20086.9	0.153019
	-1087.64	0.258589				91.6351	0.771054				-397.723	0.135179
	-69717.5	0.295819				-70314.1	0.808241				-44267.8	0.154747
	-91196.4	0.323606				-89225	0.825661				-65676.8	0.193345
	-10250.5	0.273367				-9215.76	0.787093				-5837.99	0.127706
	-38977.6	0.296752				-37830.9	0.802668				-21975	0.136297
	-47586.4	0.348349				-45384.9	0.851885				-28702.9	0.184816
	-8994.63	0.27353				-7778.6	0.778913				-6546.31	0.156742
	-19705.3	0.297562				-17986.4	0.797388				-13603.1	0.168045
	-11122.7	0.281513				-9932.33	0.792018				-7363.02	0.14952
	-12668.4	0.266524				-11418.3	0.773868				-7388.81	0.126332
	-7472.64	0.267963				-6261.7	0.779088				-4964.23	0.141284
	-27076.8	0.304823				-26303.4	0.813077				-18523	0.172088
	-21020.4	0.260422				-20071.9	0.77671				-17404.5	0.164511
	-10709	0.309316				-9302.78	0.815261				-6950.32	0.168718
	-34454.1	0.263094				-34438.2	0.776299				-23421.4	0.138554
	-16769	0.335075				-15371.1	0.839013				-9855.39	0.172272
	-37459.2	0.312672				-36528.6	0.822126				-27143.5	0.188573
	-18992.7	0.298024				-18333.3	0.816167				-12183.8	0.15668
	-22460.7	0.261562				-21759.6	0.772281				-16275.6	0.145502
	-4061.69	0.257474				-2851.1	0.764107				-2593.86	0.140269
	-23071.5	0.284352				-22354.5	0.797064				-14640.5	0.14568
	-36974.1	0.256443				-37570.3	0.776286				-25350	0.128926
	-31997.9	0.282864				-31181.9	0.792849				-28845.6	0.19404
	-26532.7	0.298727				-24882.5	0.80585				-18352.6	0.166101
	-35175.2	0.303649				-33294.4	0.801097				-20769.1	0.148619
	-5509.84	0.251714				-4511.44	0.762854				-3099.62	0.122732
	-13235.9	0.27992				-12203.4	0.783016				-9375.63	0.164167
	-13037	0.287685				-11946.1	0.799121				-8202.47	0.147249
	-8958.87	0.310295				-7554.9	0.814386				-5902.73	0.16971
	-27734.6	0.289139				-26733.8	0.799873				-21526.3	0.173867
	-13523.2	0.262248				-12434.7	0.774003				-8384.56	0.12913
	-18885.5	0.272477				-17640.7	0.779073				-12591.6	0.144657
	-43552	0.299051				-42441.8	0.813103				-27335.7	0.149987
	-61884.5	0.333124				-59612.2	0.830301				-41159.8	0.187327
	-7527.91	0.267775				-6421.79	0.772652				-5657.99	0.156955
	-9123.58	0.274466				-7917.33	0.781521				-6201.55	0.150743
	-17173.2	0.316878				-15909.2	0.827622				-11315.2	0.170378
	-10935.6	0.284423				-9649.97	0.791458				-8023.8	0.168717
	-10731.9	0.261399				-9761.23	0.773297				-8134.75	0.152853
	-6387.71	0.26704				-5409.63	0.78334				-3619.27	0.129229
	-25499.8	0.282474				-24282.2	0.790515				-15434.5	0.134771
	-9466.36	0.252169				-8404.34	0.764264				-8546.52	0.163881
	-15344.3	0.264325				-14343.4	0.77592				-11693.4	0.152304
	-31258.1	0.293972				-30362.5	0.803947				-22583.6	0.168419
	-7197.1	0.283296				-5816.16	0.788755				-4161.27	0.144186
	-83088.2	0.273782				-86479.3	0.794128				-58285	0.145506
	-19820.7	0.282288				-18414.3	0.795278				-12095.3	0.137855
	-22623.9	0.281961				-21917	0.786831				-15957.9	0.156034
	-13402.6	0.299868				-12058.3	0.813408				-8461.41	0.157949
	-15425.7	0.244717				-14757.1	0.760483				-12335.3	0.142067
	-9839.66	0.268923				-8712.55	0.781019				-6051.49	0.132605
	-26193.9	0.292803				-25166.3	0.80286				-16926.3	0.152937
	-2689.73	0.269879				-1516.65	0.78539				-1551.22	0.143568
	-12641.9	0.249383				-11812.9	0.757417				-9733.55	0.140869
	-5358.14	0.221103				-4652.89	0.733655				-4969.44	0.137722
	-8756.75	0.285073				-7368.74	0.794121				-5310.25	0.145562
	-20282.8	0.273411				-20063.8	0.783958				-15516.4	0.159516
	-41730.4	0.271399				-40223.1	0.781609				-32731.3	0.165956
	-28802.7	0.25938				-28579.4	0.77041				-24315.4	0.158744
	-18809.5	0.262263				-18145.3	0.776141				-12539.4	0.137993
	-14999.9	0.283164				-13823.1	0.795165				-8594.19	0.132298
	-4422.07	0.265815				-3085.23	0.774415				-2628.69	0.137395
	-40888.6	0.328736				-40370.1	0.832278				-31898.5	0.216008
	-5750.35	0.249264				-4987.6	0.769324				-4487.6	0.139831
	-102187	0.414684				-101817	0.922486				-76167.5	0.273518
	-10830.1	0.267766				-9474.22	0.772588				-6514.33	0.133442
	-77295.1	0.339433				-75058.8	0.848425				-51380.4	0.189248
	-38120.8	0.279218				-37666.3	0.788781				-23011.2	0.134731
	-11525.4	0.254735				-10637	0.768531				-9214.08	0.147403
	-14934.5	0.274697				-14365.6	0.789855				-11758.7	0.159489
	-9422.15	0.282464				-8033.34	0.788354				-5685.88	0.144762
	-35466.6	0.269591				-34934.7	0.77502				-27349.1	0.158995
	-14176.4	0.254832				-12896.3	0.765883				-9069.53	0.127001
	-8918.73	0.286542				-7431.36	0.790795				-6277.35	0.165752
	-23402.2	0.256833				-22819.5	0.77066				-16425.3	0.133524
	-4616.78	0.235913				-3506.85	0.749771				-2920.24	0.122242
	-25258.2	0.24293				-25328.9	0.74977				-18794.9	0.132164
	-4450.51	0.251155				-3340.14	0.770535				-3166.62	0.141794
	-5775.66	0.255766				-4633.24	0.761527				-3475.29	0.127544
	-6992.98	0.264637				-5897.86	0.777256				-3689.32	0.122066
	-120951	0.356504				-118732	0.856548				-82189.7	0.210809
	-7113.5	0.258099				-5939.47	0.772637				-5217.93	0.146463
	-47764.8	0.290475				-46269.8	0.79643				-29157.8	0.141182
	-7297.04	0.251849				-6031.36	0.756953				-5153.03	0.1464
	-37164.3	0.282501				-35457.5	0.790616				-26009	0.155051
	-64976.4	0.351538				-64462.7	0.858471				-39207.3	0.179694
	-9809.63	0.280295				-8286.9	0.783207				-5676.42	0.140524
	-6561.71	0.261442				-5401.23	0.762925				-4125.33	0.138499
	-43368.6	0.256899				-43732.1	0.771276				-39329.6	0.168818
	-47506.6	0.309405				-44700.2	0.811124				-32627.6	0.172344
	-26147.6	0.274447				-24113.6	0.772648				-19735.4	0.166602
	-76959.9	0.347032				-74579.3	0.856474				-48005.5	0.179994
	-26613.3	0.239865				-26030.2	0.751237				-21734.4	0.141441
	-16055.3	0.278779				-15093.9	0.787159				-10357.8	0.141472
	-1117.35	0.232655				0.649342	0.744776				-607.168	0.127492
	-8964.79	0.257692				-7773.07	0.768532				-6610.09	0.144615
	-24467.4	0.315802				-22939	0.81448				-16320.5	0.179606
	-31643.3	0.334105				-30089.7	0.834252				-22264.1	0.205955
	-76669.2	0.311516				-75837.2	0.815178				-55568.2	0.186071
	-18637.9	0.247627				-18125.3	0.75922				-11579.5	0.119235
	-19945.1	0.278466				-18547.5	0.78173				-15346.8	0.169191
	-11122.7	0.284109				-9629.04	0.786748				-7223.4	0.15437
	-35863.3	0.296868				-34586.7	0.802271				-21460.6	0.148766
	-30023.5	0.304172				-29425.7	0.815607				-24871.9	0.205111
	-4597.88	0.268811				-3337.25	0.780555				-3573.4	0.163656
	-51359.5	0.279315				-51461.9	0.794002				-43032.9	0.17819
	-38500.6	0.289332				-36898.2	0.794414				-23362.1	0.142996
	-20209.1	0.284207				-19528.6	0.797221				-11789.6	0.136302
	-28912	0.264774				-28505.3	0.775281				-20393.9	0.143506
	-18994.3	0.274628				-17694.5	0.784019				-14175.9	0.156949
	-17351.2	0.240016				-16867	0.755067				-13599.6	0.13424
	-57036.4	0.300074				-55408.8	0.805812				-43546.1	0.182813
	-21378.8	0.294944				-20257.3	0.804519				-15246.4	0.16945
	-18537.1	0.267516				-17633.2	0.780211				-11154.4	0.132213
	-44699.1	0.28817				-43197.5	0.793537				-29770.3	0.15683
	-32959.8	0.296241				-31918	0.79766				-18693	0.138551
	-19658.1	0.277102				-18980.8	0.790045				-11843.2	0.130714
	-16532	0.283041				-14909.1	0.786518				-10938	0.152977
	-19187.9	0.271715				-18085.8	0.77882				-12755.4	0.142616
	-43041.7	0.285546				-41826.3	0.797969				-26104.6	0.135467
	-5016.02	0.256776				-4004.45	0.769345				-3277.05	0.135725
	-19700.6	0.294442				-17720.8	0.793916				-14138.1	0.174356
	-19546.9	0.274318				-18702.4	0.792081				-12369.5	0.136141
	-14642.8	0.285061				-13195.5	0.788624				-11206.5	0.173006
	-39812.2	0.285003				-39416.7	0.791477				-26659.6	0.155033
	-57552.6	0.296821				-57435.1	0.803437				-39184.3	0.160704
	-25269.8	0.297721				-24612.6	0.80629				-19737.3	0.188049
	-32685.6	0.297705				-31509.3	0.805925				-21331.6	0.156177
	-23387.9	0.302734				-21867.7	0.808317				-14412.7	0.149903
	-531.551	0.275067				695.26	0.791975				213.858	0.125949
	-37606.5	0.275464				-37036.5	0.783375				-26993.2	0.156575
	-22406.9	0.275599				-21199.2	0.784559				-14784.3	0.144569
	-17740.8	0.272172				-16477	0.781553				-11217.1	0.136909
	-54302.9	0.296307				-54583.4	0.808823				-36975.3	0.161374
	-23253	0.303898				-21657.3	0.804603				-16482.5	0.175702
	-15688.8	0.28399				-14495	0.795193				-11279.8	0.158011
	-32277.5	0.324468				-31240.8	0.83031				-17722.2	0.157199
	-15578.8	0.285155				-14177.5	0.792294				-10743.4	0.158047
	-18658.8	0.297491				-17414.1	0.811294				-11762.6	0.151795
	-7234.2	0.275311				-5962.42	0.785863				-4728.05	0.145333
	-27099.7	0.290447				-25639.1	0.793448				-20446.1	0.171752
	-13077.1	0.271572				-12126.6	0.780419				-9496.88	0.153957
	-24673.8	0.310931				-23383.2	0.814646				-16826	0.174611
	-15683.8	0.269982				-14536.8	0.775149				-11610.3	0.151623
	-9215.19	0.237161				-8330.19	0.747187				-9427.65	0.16739
	-25251.7	0.291716				-23761.9	0.802586				-15235.1	0.141311
	-17015.3	0.276175				-15484.2	0.784507				-11844.3	0.152705
	-25085.7	0.274792				-24530.7	0.782859				-15892.7	0.137154
	-10621.4	0.270332				-9316.63	0.778666				-6466.89	0.136498
	-9206.3	0.285344				-7903.19	0.793498				-5974.07	0.151
	-4288.95	0.247929				-3200.39	0.756727				-2869.33	0.137358
	-16118.2	0.268366				-14934.3	0.779981				-9760.09	0.131346
	-30684.4	0.276464				-29411.2	0.78261				-22380.1	0.16249
	-18346	0.277269				-16848	0.78501				-12261.9	0.14921
	-10221.6	0.280999				-8958.65	0.79109				-5966.82	0.138311
	-9722.77	0.271437				-8520.1	0.787061				-6199.18	0.135625
	-41363.7	0.334225				-39767.5	0.844024				-29748.8	0.201375
	-15518.9	0.286242				-14069.9	0.795033				-11478.3	0.170449
	-20621.8	0.297488				-20214.6	0.808249				-13964.6	0.165447
	-10502.6	0.276274				-9084.1	0.783983				-7252.24	0.157427
	-15966	0.273645				-14604.9	0.778662				-9765.54	0.132522
	-6509.32	0.273916				-5096.09	0.775532				-3881.81	0.140958
	-27445.8	0.317723				-26126.5	0.823843				-17525.4	0.170807
	-29564.1	0.297293				-27713.4	0.798641				-20496.7	0.164548
	-15216.6	0.294173				-13398.4	0.795057				-9861.66	0.161984
	-9578.05	0.24952				-7963.49	0.753066				-6218.12	0.131937
	-44636.7	0.310222				-44695.6	0.823464				-28462.8	0.164073
	-58605.6	0.378109				-60565.2	0.891012				-39557.7	0.216756
	-10400	0.269838				-9210.62	0.775595				-5878.85	0.12967
	-7039.28	0.255391				-5911.31	0.762797				-5045.33	0.14335
	-19950.6	0.296832				-19099	0.811593				-14165	0.169583
	-14122.3	0.278082				-12715.8	0.787393				-9243.64	0.144436
	-53513.9	0.280162				-54063.2	0.795131				-34652.8	0.142002
	-30088.8	0.325983				-28631.7	0.829773				-19613.9	0.181971
	-6855.5	0.292231				-5757.75	0.803669				-3938.67	0.142913
	-23673.7	0.283178				-22714.7	0.791012				-16510.5	0.155804
	-11151.2	0.260192				-9709.98	0.764946				-7610.26	0.14023
	-11244.2	0.272582				-9885.51	0.783506				-7672.03	0.146434
	-13747.6	0.353221				-12379	0.856465				-10162.7	0.226567
	-44943.5	0.31484				-42514.9	0.817254				-29824.8	0.178929
	-24484.2	0.309899				-23256.2	0.819232				-15996.5	0.169871
	-35350.3	0.272084				-34435.8	0.774015				-25096.9	0.150424
	-31345.4	0.31191				-29964.1	0.822212				-22679.4	0.186485
	-17704.4	0.266804				-17126.4	0.781449				-12391	0.14505
	-45192.4	0.312074				-42481.2	0.810594				-33570	0.194756
	-18866.8	0.255651				-18234.3	0.771069				-13777	0.138005
	-17791.1	0.259622				-17087.9	0.768866				-13896.6	0.153673
	-7644.87	0.284629				-6572.51	0.797145				-5741.79	0.170428
	-12324.2	0.289557				-11297.4	0.801002				-7627.9	0.146227
	-11441.4	0.223151				-11115.3	0.749932				-8513.03	0.113883
	-15742	0.285971				-14477.3	0.792844				-11463.2	0.162455
	-34090.5	0.303215				-32028.8	0.806135				-21359.2	0.15586
	-3014.3	0.257741				-1779.43	0.765387				-1627.29	0.130697
	-16142.1	0.293386				-15077.8	0.802668				-11056.1	0.161275
	-16439.5	0.284164				-15385.1	0.790383				-11373.5	0.157679
	-36581.9	0.319416				-35422.5	0.82091				-28401.3	0.2049
	-27214.6	0.281781				-26690	0.790498				-20844.2	0.168584
	-19848	0.293465				-18230.3	0.794391				-11868.8	0.145733
	-19243.8	0.285704				-18398.9	0.790741				-10776.2	0.131701
	-53809.3	0.338213				-52731.2	0.849231				-30509.6	0.162584
	-16200.9	0.282311				-15008.3	0.790825				-12062.6	0.163261
	-15459.1	0.251621				-14679.5	0.757634				-10349.4	0.127147
	-16985.8	0.281743				-15617.3	0.787698				-9995.95	0.135663
	-22288.3	0.299972				-21007.5	0.802932				-15516.3	0.169557
	-42598.6	0.337606				-40764.8	0.842152				-25452.9	0.172868
	-31244	0.284783				-30582.8	0.801974				-22406.2	0.160972
	-14764.1	0.300935				-13536.8	0.806973				-9641.31	0.166165
	-6390.79	0.281584				-5256.65	0.787982				-3298.66	0.132286
	-30235.6	0.303336				-28786	0.806333				-21158.2	0.171659
	-13009.4	0.256795				-11981.6	0.767652				-9196.54	0.139049
	-17549.6	0.299539				-16608.7	0.811157				-14628.7	0.198415
	-26337.7	0.29625				-24644.7	0.804853				-15501.6	0.140468
	-15243	0.319839				-13425.1	0.816394				-9323.99	0.169711
	-37384.8	0.304041				-36561.5	0.812888				-28729.8	0.187772
	-54743	0.367954				-52733.8	0.867928				-26896	0.162916
	-67185.7	0.273498				-65634	0.782964				-52495.9	0.165716
	-20542.9	0.279828				-19351.4	0.787236				-14626.8	0.157505
	-39231	0.303465				-37185.8	0.804315				-24101	0.153998
	-54117.4	0.321535				-54155.2	0.833946				-33550	0.165608
	-3678.4	0.288679				-2413.29	0.802465				-2311.57	0.16179
	-33281.4	0.338525				-31652.9	0.845699				-21301.9	0.184825
	-48453.5	0.376127				-49071.3	0.88302				-35865.5	0.235535
	-12956	0.295894				-11659.4	0.797903				-8834.71	0.168799
	-26331.1	0.292353				-25083.4	0.796089				-19731.3	0.177282
	-20947.5	0.291501				-19551	0.798698				-14268.8	0.158543
	-30600.8	0.263629				-29511.2	0.769432				-22128.2	0.144137
	-27327	0.25989				-26558.9	0.76524				-19665.4	0.144807
	-4665.48	0.323526				-3302.42	0.834785				-2217.4	0.159264
	-28887.1	0.26945				-28523.4	0.781336				-25895.5	0.176842
	-9975.07	0.2734				-8828.62	0.781104				-6291.89	0.140316
	-38621.3	0.317003				-37332.8	0.824286				-24749.6	0.165686
	-5608.57	0.300272				-4268.08	0.812796				-2772.99	0.143158
	-23886.8	0.286216				-22060.8	0.78745				-17419	0.168043
	-38977.8	0.303681				-37700.1	0.811885				-22639	0.142665
	-28841.6	0.283588				-27197	0.789914				-18287.2	0.143253
	-9322.67	0.267328				-8262.64	0.776317				-5730.46	0.137335
	-13448.3	0.290052				-12106.6	0.790197				-7875.04	0.148717
	-13524	0.319636				-12612	0.826991				-6760.37	0.146077
	-48223	0.371605				-46517.7	0.875183				-28093.7	0.194719
	-22057.6	0.239094				-22026.9	0.755961				-16763.6	0.130644
	-6402.5	0.280298				-4954.19	0.787006				-3556.6	0.139583
	-4726.22	0.256794				-3474.25	0.768244				-3107.89	0.139407
	-19068.9	0.320292				-17803.5	0.824493				-12912.2	0.185879
	-4188.31	0.288498				-2901.97	0.796144				-2385.14	0.152052
	-13665.1	0.250977				-12452.6	0.755938				-8907	0.128925
	-13094.6	0.287556				-11373.3	0.787202				-9149.68	0.166324
	-32131	0.245407				-32372.3	0.760291				-23242.7	0.129111
	-16448	0.274156				-15302.8	0.788663				-11860.8	0.152789
	-12444.6	0.261675				-11471.2	0.782274				-8727.45	0.141916
	-4244.16	0.234367				-3155.14	0.745271				-3570.47	0.141863
	-17899.5	0.298051				-16503.1	0.801739				-9824.95	0.139575
	-36257.1	0.291294				-34395.4	0.789101				-26392.1	0.176078
	-2764.91	0.268321				-1536.39	0.779282				-1914.63	0.156994
	-11884.4	0.289105				-10745.8	0.797822				-8056.46	0.161978
	-18873.9	0.284919				-18188.2	0.796409				-13058.2	0.156401
	-11050.6	0.275113				-9601.48	0.783569				-7775.63	0.155697
	-12608.8	0.298852				-11490.7	0.812424				-7511.08	0.150787
	-20645.7	0.288587				-19186.9	0.79204				-11442.5	0.133536
	-6742.78	0.262689				-5483.98	0.765885				-3671.98	0.127188
	-36646.4	0.29472				-36477.8	0.809151				-23070.3	0.147873
	-13436.1	0.290903				-12584.6	0.802596				-7398.69	0.134838
	-11543.2	0.246391				-11061.5	0.765003				-9165.9	0.141869
	-7124.59	0.272882				-5965.66	0.78478				-5130.76	0.158743
	-15280.6	0.256566				-14184.4	0.769474				-12062.4	0.15409
	-24516.5	0.282726				-23908.3	0.792756				-15917.2	0.148589
	-6582.84	0.254692				-5635.92	0.765105				-4029.64	0.129621
	-8658.78	0.269526				-7544.45	0.783631				-4510.92	0.120405
	-7699.46	0.282955				-6376.18	0.795181				-5202.83	0.157008
	-18582.9	0.259706				-18571.6	0.780357				-16646.7	0.168226
	-34636.2	0.284114				-32327.5	0.788477				-24892.6	0.165177
	-7501.09	0.26557				-6520.11	0.780152				-5405.29	0.149159
	-117679	0.354022				-118402	0.864797				-76750.2	0.197694
	-23064.6	0.280523				-22175	0.792557				-14899.1	0.142608
	-17197.4	0.266535				-15598.7	0.772275				-11390.9	0.141412
	-17710.1	0.297544				-16263.5	0.801038				-11661.9	0.161944
	554.896	0.236644				1781.44	0.747384				702.616	0.132345
	-37050.1	0.292521				-35564.1	0.800887				-25107.1	0.156027
	-15408.4	0.271635				-14120.3	0.779495				-10866.1	0.149114
	-63498.6	0.331472				-63474.6	0.843193				-46736.7	0.201166
	-21258.8	0.275547				-20906.8	0.793007				-16675.9	0.15989
	-26323.5	0.341136				-25048.9	0.847277				-14271	0.160173
	-6955.19	0.258356				-5845.22	0.770185				-4085.62	0.124336
	-9236.92	0.238706				-8466.79	0.751727				-8366.25	0.150963
	-23949.9	0.293521				-22486.6	0.795537				-16542.5	0.167232
	-10918.6	0.279695				-9644.36	0.781524				-8934.88	0.18205
	-15264.8	0.283032				-13953.2	0.788302				-10590.9	0.15424
	-36409.1	0.29368				-34846.6	0.796149				-26445.2	0.174593
	-31925.8	0.277226				-30515.6	0.786522				-21579.2	0.145503
	-5233.53	0.241894				-3984.69	0.746999				-3556.65	0.129285
	-24107.2	0.331247				-22814	0.840799				-14658.4	0.172019
	-14180.8	0.264144				-13214.9	0.77874				-11214.5	0.154753
	-60915.9	0.306709				-60796.2	0.816401				-38881.5	0.158095
	-14219	0.28499				-13171.2	0.794432				-9490.11	0.153356
	-2799.55	0.240765				-1672.4	0.748731				-1955.49	0.136738
	-12638.2	0.27349				-11800.3	0.782672				-9775.84	0.159926
	-33946.5	0.302943				-32050.9	0.808985				-20734.5	0.152142
	-20080.1	0.292249				-19475.5	0.800606				-11965	0.141154
	-10807.3	0.281071				-9296.31	0.783849				-6450.6	0.143542
	101.41	0.275336				1348.76	0.781781				587.126	0.129865
	-23030.7	0.303363				-21193.7	0.806087				-15353.4	0.168965
	-22541.9	0.262751				-21815.3	0.775896				-15293.1	0.132932
	-16986.1	0.271335				-16208.7	0.785923				-10948.1	0.138902
	-15210.7	0.250561				-14713.4	0.767807				-11436.5	0.141565
	-32306.8	0.334408				-31760.4	0.844871				-22033.2	0.192998
	-34135.9	0.318				-32079.6	0.819463				-20854.2	0.166973
	-18319.9	0.318924				-17456.6	0.829553				-13455.3	0.193323
	-16871.6	0.266561				-15604.4	0.773225				-11308.4	0.141631
	-12388.2	0.278814				-11220.6	0.786656				-7058.91	0.131383
	-10738.6	0.26205				-9512.05	0.774263				-7679.23	0.144554
	-13104.7	0.347687				-11667.7	0.852349				-8942.08	0.209861
	-13850.9	0.270696				-12466.9	0.772533				-6862.22	0.115636
	-6365.8	0.244739				-5206.52	0.756777				-4410.39	0.128866
	-11007.2	0.25088				-10111.2	0.767056				-7671.92	0.132209
	-14442.8	0.258708				-13278	0.768038				-11223.8	0.154357
	-12194.6	0.32989				-10446.3	0.826418				-6344.4	0.163975
	-17495.9	0.306937				-15997.8	0.80899				-11383.5	0.168004
	-9153.09	0.322658				-7780.16	0.824588				-5850.67	0.177162
	-3425.8	0.252668				-2261.35	0.76451				-2338.04	0.141169
	-11418.5	0.250304				-10302.3	0.76407				-7805.62	0.131849
	-55404.7	0.352787				-52228.5	0.852373				-35137.1	0.194302
	-66386.4	0.296189				-65414.6	0.7984				-43617.3	0.158218
	-18309.9	0.308127				-16751.7	0.818064				-13429.8	0.191972
	-68525.6	0.298592				-69880.8	0.809908				-48176.2	0.170019
	-14329.3	0.252094				-13350.4	0.76323				-12914.9	0.166185
	-27609.2	0.280036				-26859.3	0.78606				-20288	0.167338
	-11336.4	0.27637				-10239.8	0.785732				-5417.89	0.115884
	-2078.45	0.289313				-819.533	0.797808				-382.856	0.122173
	-18714.7	0.267541				-17923.2	0.774554				-13117.4	0.151335
	-14635.8	0.272694				-13103.2	0.784136				-10035.4	0.147783
	-27939	0.262123				-27281.7	0.767855				-19818.6	0.143812
	-16907.2	0.330819				-15726.9	0.841122				-12867.1	0.208803
	-22678.3	0.331135				-22014.3	0.844118				-15028.4	0.188338
	-20316.4	0.325299				-18808.3	0.829161				-11099.2	0.163661
	-17233.4	0.350518				-16011.7	0.8586				-11851.5	0.212997
	-41043.3	0.291929				-39619	0.798688				-24370.5	0.142863
	-9859.2	0.278538				-8487.25	0.787565				-6341.5	0.145623
	-17479.5	0.300432				-16066.8	0.808397				-11632.2	0.161979
	-16643.2	0.270006				-15540.4	0.779602				-10431.4	0.134348
	-15075.3	0.256872				-13707.8	0.764612				-11307.9	0.153813
	-21088.4	0.263838				-20381.9	0.778126				-13021.3	0.130984
	-8080.27	0.248717				-6955.98	0.759859				-5328.48	0.128479
	-5800.51	0.268658				-4505.24	0.777529				-3515.18	0.140028
	-22458.3	0.288399				-21297	0.804594				-14885.3	0.155703
	-16400.4	0.280023				-15410.6	0.793753				-11860	0.159926
	-43237.5	0.296035				-41732.5	0.801578				-27417.3	0.152325
	-31413	0.310919				-31068.6	0.818617				-21396	0.176945
	-32462	0.290396				-31852.5	0.809341				-21366	0.153761
	-15655.1	0.347425				-14362.9	0.852967				-10023.9	0.192163
	-15500.9	0.270654				-13870.2	0.774247				-11774.6	0.162462
	-18085.7	0.261912				-17637.1	0.77717				-12886.3	0.140202
	-12804.7	0.271443				-12062.6	0.783765				-9144.2	0.153435
	-8653.93	0.297634				-7463.27	0.806437				-5047.9	0.158327
	-5884.06	0.242074				-4878.1	0.760226				-5686.03	0.158901
	-22476.1	0.276013				-21656	0.786598				-13304.1	0.13234
	-16377.5	0.308517				-15136.9	0.814709				-9759.3	0.154349
	-11829.5	0.29533				-10562.2	0.805581				-8010.47	0.161916
	-15399.9	0.285461				-14196	0.793309				-9521.44	0.14364
	-10250.7	0.279454				-9044.95	0.79068				-6923	0.150606
	-37790	0.269181				-39598.7	0.787535				-31159.9	0.164099
	-25877.7	0.293355				-24272.7	0.802707				-15594.3	0.145611
	-27161.9	0.316739				-25559.4	0.826069				-14755.2	0.149059
	-15022.6	0.278472				-13842.3	0.788333				-11453.2	0.170301
	-30245.5	0.334321				-29177	0.837801				-15723.8	0.151985
	-16197.3	0.263436				-15636.1	0.772234				-10493.6	0.132699
	-4237.2	0.260284				-3082.96	0.771335				-2687.41	0.140237
	-24541.5	0.259769				-23582.7	0.771615				-16733	0.133563
	-12198.9	0.284314				-10891.7	0.789423				-7177.53	0.140127
	-5079.57	0.271744				-3850.11	0.779116				-3875.18	0.163771
	-22997.4	0.295074				-21806.5	0.799689				-12468.9	0.139348
	-13966.8	0.275422				-13065.1	0.788277				-8348.18	0.133653
	-21259.6	0.269085				-20114.3	0.776892				-14617.7	0.143129
	-13761.9	0.274986				-12620	0.784333				-10771.6	0.162585
	-29495.4	0.258653				-28806.2	0.768485				-20436	0.134345
	-22904.3	0.25469				-22627.2	0.76652				-17119.8	0.141684
	-17000.4	0.293688				-15799.4	0.805984				-9216.23	0.135114
	-12075.1	0.269385				-11020.9	0.77783				-6604.71	0.12349
	-12398.5	0.279626				-10908.5	0.792377				-8377.41	0.15128
	-39753.7	0.339804				-38387.2	0.841771				-22889	0.16895
	-48471.9	0.398796				-47444.6	0.907623				-36660.7	0.262154
	-59289.2	0.332416				-57032.7	0.841434				-34800	0.170638
	-9308.34	0.252139				-8302.94	0.757221				-5090.45	0.115992
	-21067.4	0.304306				-19467.3	0.813551				-13400.9	0.162176
	-50493.2	0.300633				-48086.4	0.804076				-31869.1	0.155144
	-8975.7	0.28549				-7778.83	0.789883				-5639.22	0.15163
	-9092.4	0.27636				-7763.06	0.776813				-6930.51	0.171107
	-16046	0.269822				-14728	0.784248				-12688.9	0.162491
	-9458.12	0.278806				-8118.09	0.788667				-6707.88	0.157285
	-19238.4	0.299046				-17727.1	0.804765				-13034.1	0.166017
	-8196.85	0.279869				-7249.47	0.785999				-4597.54	0.134308
	-15373.3	0.304706				-14304.9	0.81883				-11093	0.173126
	-66417.8	0.411464				-65313.9	0.917946				-54298.8	0.299559
	-43372.9	0.370643				-41996.3	0.875616				-28476.5	0.208279
	-6711.86	0.230889				-5830.83	0.74104				-5510.35	0.135478
	-30857.2	0.300621				-29932.1	0.807128				-14706.2	0.123042
	-19298.7	0.278337				-18021.2	0.784452				-13237.9	0.150016
	-28531.7	0.308027				-27636.2	0.811782				-17236.3	0.154135
	-28355.3	0.306798				-26942.5	0.821049				-19306.6	0.165719
	-21593.2	0.245843				-20566	0.760209				-16354.3	0.137775
	-48531.4	0.320401				-47601.7	0.827711				-35480.6	0.18846
	-12988.4	0.29006				-11662.9	0.800366				-9592.49	0.168739
	-14160.7	0.248927				-13865.1	0.761486				-9836.01	0.129958
	-9666.44	0.254876				-8462.73	0.77003				-7993.75	0.156767
	-1117.83	0.240082				148.66	0.751748				-610.192	0.133223
	-14536.4	0.293064				-13018.1	0.798907				-8501.19	0.145405
	-31383.8	0.295214				-29473.6	0.794181				-23170.7	0.180206
	-6975.44	0.211253				-6432.79	0.725057				-5979.89	0.123501
	-6347.7	0.287767				-5177.77	0.797022				-4207.52	0.15969
	-12803	0.314295				-11460.8	0.817384				-8376.41	0.177584
	-65284	0.355115				-63919.1	0.856666				-45119.8	0.214158
	-38677.4	0.301606				-37317.3	0.807718				-22760.1	0.149229
	-28984.1	0.329854				-27868.9	0.843686				-16694.9	0.161136
	-4169.32	0.285498				-2760.81	0.787069				-2763.26	0.167896
	-21763.4	0.308124				-20482.3	0.814583				-14691.1	0.172836
	-40316.7	0.333598				-38949	0.841775				-26310.5	0.182925
	-7831.34	0.249438				-6931.75	0.766748				-6011.29	0.142612
	-18668.6	0.258792				-17797.5	0.768282				-14387.3	0.152748
	-3011.29	0.250183				-1797.04	0.759462				-2144.06	0.14228
	-39112.3	0.330155				-36756.1	0.82698				-24927.1	0.182773
	-41560.1	0.248117				-40590	0.760172				-28706.6	0.12954
	-20039.6	0.376957				-18965.9	0.882561				-11187.1	0.19064
	-8666.18	0.285686				-7244.87	0.791551				-5446.16	0.150651
	-24977.7	0.283479				-24594.2	0.796585				-18766.8	0.167816
	-23407.6	0.276764				-22419.3	0.783205				-14123.9	0.137047
	-14749.8	0.264302				-13099.6	0.772816				-11328.5	0.157995
	-19073.8	0.291259				-17651.6	0.79961				-10946	0.137806
	-63724.7	0.353602				-60750.2	0.854854				-35270.9	0.175374
	-10910.2	0.242359				-10697.5	0.761219				-9603.07	0.15281
	-22596	0.270599				-21438.9	0.77631				-13042.9	0.126999
	-22028.5	0.261588				-21379.1	0.772099				-13782.9	0.127121
	-10977.1	0.269307				-9610.54	0.778645				-8748.95	0.16169
	-55370.6	0.301692				-54936.3	0.805941				-33498.2	0.151491
	-4130.31	0.26076				-2841.4	0.765197				-1694.68	0.113437
	-27487.5	0.312252				-25894.2	0.81597				-17433.4	0.165365
	-30544.5	0.308676				-29290.6	0.817833				-21320.7	0.17842
	-21093.1	0.265353				-20313.6	0.772927				-12164.4	0.123409
	-6209.57	0.262728				-4838.36	0.773437				-3763.61	0.136751
	-99900.8	0.34027				-99662.7	0.847419				-67199	0.193363
	-32733.2	0.285577				-31363.7	0.788356				-18842.2	0.134055
	-10627.6	0.297436				-9075.43	0.798107				-7037.46	0.166801
	-18560.3	0.265751				-17957.7	0.783424				-13783.2	0.147572
	-83363.4	0.372257				-80792.3	0.874891				-54726.1	0.215082
	-44666.2	0.365484				-43151.7	0.862976				-27467	0.202769
	-2246.87	0.238616				-1067.12	0.751831				-1346.82	0.127305
	-33266.9	0.297686				-32700.1	0.807101				-26821.9	0.191778
	-19242.7	0.278894				-17981.9	0.784673				-14185.5	0.164331
	-25142.8	0.307661				-23957.9	0.808442				-15427.7	0.162184
	-13670.8	0.249454				-13038.8	0.756344				-11171.8	0.154587
	-22726.6	0.408283				-21364.8	0.909601				-12288.3	0.204151
	-37752.7	0.310024				-36730.3	0.821411				-27171.2	0.179297
	-20903.5	0.270258				-19672.2	0.778617				-13819.2	0.140082
	-25646.7	0.254939				-25880	0.770815				-19333.3	0.142006
	-14546.1	0.267809				-13266.3	0.776517				-11521	0.159151
	-29207.2	0.291704				-28314.9	0.806703				-24211.1	0.189049
	-43911.2	0.333482				-42229.6	0.834384				-31944.1	0.204752
	-20674.5	0.295481				-18544.5	0.797108				-13113.6	0.156671
	-54675.7	0.285137				-53089.4	0.794009				-45587.7	0.185105
	-19615.3	0.269235				-18823.9	0.782918				-12257.6	0.130792
	-10460	0.27733				-9400.42	0.789653				-6003.63	0.13513
	-20000.3	0.28663				-18851	0.793724				-11996.7	0.138952
	-13998.9	0.262329				-13031.8	0.773196				-11046.1	0.154586
	-7418.11	0.259114				-6549.98	0.77486				-4436.51	0.127482
	-33788.7	0.296297				-32496.8	0.80676				-24742.7	0.170018
	-63120.3	0.32378				-62026.2	0.835155				-42404.1	0.178828
	-9752.85	0.289473				-8785.98	0.801635				-7527.52	0.176818
	-5114.77	0.258732				-4200.85	0.777286				-2998.86	0.123463
	-15260.8	0.272944				-14260	0.789436				-11858.5	0.159698
	-45609.3	0.331586				-43724.4	0.837981				-27826.1	0.174381
	-5711.73	0.259593				-4448.12	0.773262				-3589.49	0.135483
	-10501.2	0.280732				-9444.1	0.793945				-7663.3	0.16436
	-12901.6	0.298015				-12311	0.815277				-7685.31	0.152327
	-14963.9	0.236303				-14495.3	0.751533				-10345.5	0.117018
	-42274.5	0.312628				-40683	0.816827				-25069.3	0.154874
	-25534.6	0.325238				-23771.5	0.835053				-21931.6	0.225366
	-31206.4	0.269272				-29546.3	0.770308				-20166.9	0.135758
	-7085.73	0.30959				-5675.69	0.815842				-3801.75	0.154338
	-35598.9	0.337773				-34375.8	0.838911				-22879.1	0.18858
	-13668.6	0.258916				-12511.7	0.773361				-9119.42	0.134185
	-12502.3	0.299539				-10944.5	0.804303				-7167.11	0.145646
	-20883.7	0.256323				-20642.2	0.769927				-20219.3	0.178868
	-26029.3	0.262774				-25763.4	0.776771				-16190.2	0.127109
	-6487.09	0.269708				-5216.78	0.783201				-5045.67	0.161111
	-9968.36	0.29161				-8664.11	0.798929				-5949.54	0.149522
	-54299.4	0.294736				-52342.5	0.803853				-34343.7	0.149318
	-23309.1	0.250538				-22091.8	0.759199				-20078.7	0.156553
	-5555.43	0.267136				-4378.1	0.778966				-4170.87	0.157224
	-3630.84	0.274418				-2462.41	0.781758				-2253.69	0.14896
	-8362.68	0.296458				-6937.87	0.798054				-4052.57	0.13513
	-8267.54	0.276564				-6984.92	0.786426				-5489.47	0.149435
	-14527.4	0.276914				-12858.6	0.783227				-11181	0.167071
	-25916.6	0.319853				-24747.6	0.823535				-21356.4	0.219428
	-22320	0.293311				-21244.4	0.806278				-15499.2	0.163379
	-27117.7	0.273879				-25329.2	0.773377				-16926.8	0.136893
	-20581.6	0.265676				-18988.5	0.777531				-14536.3	0.145421
	-22671.1	0.264596				-21258.3	0.775533				-16964.9	0.150982
	-7426.39	0.251845				-6373.82	0.76706				-5770.23	0.146469
	-21971.9	0.268904				-21583.9	0.78402				-16031.1	0.14945
	-33429.4	0.304049				-31307	0.801717				-21233.7	0.160522
	-42083.5	0.322709				-40981.3	0.828648				-28011.3	0.178642
	-20357.4	0.280363				-19401.6	0.785206				-11455.4	0.13519
	-28295.8	0.319417				-27127.5	0.823636				-16331.1	0.161162
	-9700.76	0.26958				-8254.3	0.771238				-5902.37	0.13719
	-20454.9	0.293947				-19240.8	0.802049				-12461.6	0.148019
	-10965.3	0.26774				-9805.19	0.781738				-7127.07	0.139353
	-8403.08	0.246197				-7517.45	0.761013				-5878.97	0.130749
	-63372.1	0.296008				-63923.7	0.812429				-44564.5	0.162461
	-19500.9	0.267578				-18825.3	0.784062				-11969.1	0.129418
	-19118	0.265721				-17920.2	0.777186				-15000.8	0.158398
	-17427.1	0.273887				-16258.5	0.781815				-11402.9	0.142398
	-19421.4	0.283552				-18209.7	0.79541				-12127.4	0.141264
	-22912.6	0.256052				-21520.9	0.760759				-17054.7	0.145881
	-23784.4	0.343315				-21842.3	0.84873				-13973.9	0.181085
	-8484.53	0.266261				-7370.66	0.773197				-4138.4	0.119632
	-27468.2	0.28249				-26389.5	0.793492				-22318.7	0.176628
	-33613.2	0.273629				-33914.7	0.789995				-26024.4	0.157263
	-39773.8	0.341577				-38417.8	0.839516				-28490	0.210876
	-12734.9	0.261304				-11763	0.771826				-9652.94	0.152955
	-12533	0.278548				-11228.5	0.784713				-9118.02	0.159646
	-45412.1	0.261546				-44350.8	0.77127				-34068.9	0.14849
	-25187.4	0.27579				-24280.4	0.788152				-17991.6	0.149209
	-23529.6	0.256489				-22322.5	0.767816				-17506.7	0.145422
	-7554.46	0.288074				-6309.97	0.790795				-4694.14	0.152147
	-8460.37	0.26007				-7112.17	0.770057				-7030.73	0.166482
	-12778.9	0.294775				-11370.1	0.805707				-8228.99	0.156247
	-8030.65	0.255594				-6635.02	0.761959				-5558.4	0.140715
	-27687.6	0.275959				-26346.5	0.787296				-17384.5	0.140432
	-18710.7	0.276953				-17576.8	0.787304				-12128.7	0.148519
	-21992.9	0.27249				-20475.5	0.780101				-15525.3	0.150531
	-21604.9	0.29136				-19954.4	0.797179				-14230.6	0.156428
	-20705.5	0.289648				-18757.6	0.789911				-10970.3	0.131647
	-57920.9	0.361822				-56671	0.871087				-35085.8	0.18743
	-27941.1	0.284366				-26496.7	0.786585				-20464	0.16698
	-14189.5	0.277095				-13048.6	0.781701				-10058.3	0.152469
	-8642.14	0.248921				-7757.3	0.7671				-6259.13	0.134605
	-33733.6	0.309249				-31395.1	0.816128				-23988.6	0.180432
	-14685.5	0.305501				-13500.1	0.82421				-8100.2	0.144322
	-11314.6	0.266599				-9997.25	0.775164				-7421.65	0.139038
	-9645.21	0.24269				-9167.85	0.762904				-8658.33	0.152495
	-24600.4	0.258974				-23011.6	0.767984				-21401	0.171328
	-35811.9	0.255099				-34850.5	0.769738				-30326.7	0.157731
	-29355.2	0.305758				-28243.8	0.812594				-19319.5	0.1626
	-8004.41	0.265144				-6864.09	0.77271				-4719.83	0.130594
	-18993.3	0.275498				-17736.4	0.793291				-14497.7	0.163417
	-7355.49	0.265319				-6254.26	0.773282				-4843.82	0.140957
	-47439	0.330577				-46198.5	0.833888				-29139.6	0.171342
	-10399.2	0.308704				-9200.06	0.818683				-6499.37	0.166757
	-19054.3	0.253205				-18096.2	0.761888				-14557.8	0.146602
	-55923.5	0.328017				-53856.7	0.828316				-37217	0.182758
	-29125.8	0.284255				-27659.8	0.795448				-20304.1	0.155592
	-26847.5	0.304345				-24680	0.806266				-19435.7	0.179985
	-10300.7	0.288132				-9014.9	0.798408				-7347.83	0.165002
	-10823.3	0.28442				-9505.98	0.795162				-7159.65	0.153056
	-24572.3	0.283366				-23037.7	0.787185				-17462.6	0.161937
	-8034.75	0.262505				-6927.8	0.77033				-5042.81	0.133815
	-16907.9	0.270601				-15925.2	0.779933				-9427.31	0.122396
	-4314.12	0.264814				-2967.75	0.77444				-2853.74	0.147386
	-20000.9	0.300823				-19228.3	0.816128				-15140.6	0.183041
	-17610.8	0.257384				-16665.8	0.772966				-13787.1	0.150416
	-16377.5	0.259644				-15622.6	0.771084				-11516.2	0.140092
	-26451.7	0.305266				-25161.9	0.807616				-21073	0.199343
	-23909.9	0.285792				-22471.1	0.796638				-14949.4	0.146399
	-14294.3	0.305225				-12751.7	0.819378				-8924.11	0.159337
	-23585.2	0.29131				-22485.6	0.799827				-16009.8	0.15898
	-30690.8	0.286571				-29446	0.78759				-24763.4	0.181287
	-16138.9	0.308311				-14547	0.809035				-11901.8	0.192463
	-11031.9	0.269392				-9461.38	0.770157				-5838.97	0.123868
	-10045.5	0.280495				-8594.32	0.782658				-6325.3	0.146996
	-20336.9	0.270103				-19888.3	0.782179				-13997.8	0.14385
	-18714.5	0.26408				-17405.4	0.773663				-13288.6	0.145524
	-7356.24	0.281068				-5876.07	0.784491				-4373.15	0.142818
	-13425.4	0.247377				-13020.7	0.764707				-11576.7	0.150659
	-15402.9	0.257976				-14199.6	0.767292				-12143.4	0.15138
	-2635.91	0.313555				-1347.59	0.819394				-633.775	0.133241
	-33713.2	0.314307				-33333	0.824114				-16999.9	0.139504
	-6830.31	0.260992				-5647.35	0.777254				-4708.03	0.141323
	-11179.8	0.2603				-10060.8	0.769183				-8389.3	0.151481
	-11977.4	0.281724				-10662.2	0.794931				-7833.24	0.148281
	-13773.3	0.255823				-12734.5	0.767029				-10054.8	0.140957
	-12331.3	0.251132				-11463.8	0.764876				-10273.8	0.153637
	-29260.3	0.310237				-27929.4	0.819638				-21518.1	0.187267
	-16853.8	0.263051				-15870.4	0.773246				-12338.8	0.146022
	-31027.2	0.265429				-29726.3	0.770998				-20074.8	0.131663
	-11539.1	0.28215				-10282.1	0.794928				-7401.28	0.147346
	-3868.56	0.291013				-2687.05	0.800276				-2116.21	0.148521
	-16282.4	0.284514				-14689.3	0.786125				-10706.5	0.155109
	-16340.7	0.31063				-14928	0.821669				-8916.46	0.142923
	-24187.7	0.2847				-22780.3	0.79236				-16769.6	0.153298
	-10291.1	0.28137				-9043.97	0.79202				-7196.07	0.156852
	-16754.8	0.264378				-15226.5	0.771937				-10634.6	0.130988
	-16000.5	0.2936				-14729.9	0.803173				-10612.1	0.158554
	-14282.2	0.279122				-12889.8	0.780968				-8063.78	0.131559
	-16701.6	0.25795				-15717.7	0.766747				-12479.8	0.145238
	-63243.2	0.343362				-61579.6	0.852869				-42469.4	0.195937
	-24928.4	0.281285				-24056.4	0.796861				-17044.9	0.148337
	-16941.5	0.24367				-16024.1	0.756247				-13898	0.14454
	-34627.6	0.266686				-33755.2	0.780174				-28698.2	0.165624
	-15093.4	0.291763				-13937.2	0.799352				-8777.33	0.141746
	-14824	0.280546				-13735.7	0.784768				-10255.9	0.15644
	-45197.2	0.288167				-43595.7	0.796957				-31128.6	0.155543
	-22258	0.287008				-20279.8	0.791461				-14088.5	0.148528
	-12809.2	0.256042				-11996.9	0.771191				-9700.25	0.144022
	-38620.4	0.336746				-37804.7	0.851337				-23158.1	0.173447
	-18092.9	0.281553				-17024.7	0.79026				-13633.5	0.167042
	-7190.95	0.269234				-5914.55	0.77602				-4470.55	0.138683
	-3223.25	0.269706				-1901.56	0.776953				-1538.59	0.130839
	-23141.3	0.296749				-21951.2	0.809557				-16710	0.170278
	-64587.1	0.304523				-64240.9	0.814643				-52838.4	0.198998
	-21379.2	0.31957				-20063.4	0.83014				-14724.5	0.182228
	-26777.6	0.288939				-26379	0.804656				-14374.4	0.125972
	-12712.9	0.242338				-12347.7	0.758437				-10834.9	0.144637
	-13107.7	0.287124				-11927.4	0.795565				-8320.09	0.148729
	-10918.9	0.254896				-9929.24	0.762285				-8401.45	0.146774
	-13335	0.272201				-12070.6	0.779502				-11469.5	0.179443
	-4034.87	0.283593				-2802.19	0.793129				-1645.84	0.124203
	-24679.8	0.311944				-23166.2	0.819647				-16430.4	0.173435
	-12897	0.282149				-11803.1	0.791218				-6983.42	0.129798

## Sheet: S6 Fig
A					B					C
	y-axis	x-axis				y-axis	x-axis				y-axis	x-axis
	-902.59	0.0784502				-3645.88	-0.222504				-5581.63	-0.00184659
	-39777	0.278941				-36966	0.796085				-15158.4	0.12361
	-1752.32	0.249807				-1084.36	0.761195				-1183.49	0.147306
	-59184.6	0.327517				-54137.1	0.831675				-24140.6	0.145693
	-21550.8	0.310537				-20185.7	0.822813				-13136.8	0.174209
	-2522.08	0.278955				-1691.23	0.783753				-757.325	0.143878
	-47210.6	0.306611				-47146	0.812213				-33177.3	0.178208
	-1194.78	0.236336				-484.441	0.752903				-114.309	0.126444
	-6049.63	0.281471				-5337.17	0.792886				-2605.93	0.131166
	-31827.3	0.277856				-31040.9	0.785196				-21753.6	0.155785
	-47203.4	0.327943				-45332.2	0.833922				-29490.2	0.198745
	-1549.49	0.254079				-878.127	0.76694				-938.359	0.149254
	-52201.3	0.266226				-51738.9	0.778861				-30236.1	0.136278
	-17066.2	0.303515				-16028.6	0.809186				-10733.7	0.161146
	-8521.67	0.25749				-8064.3	0.768282				-6754.72	0.163605
	-16258.9	0.278781				-15643.7	0.789371				-10780.9	0.157768
	-19463.7	0.248435				-19237.2	0.75414				-14478.2	0.139916
	-831.347	0.235492				-230.276	0.75805				-710.13	0.161285
	-5979.81	0.314155				-4949.65	0.826612				-2052.84	0.144491
	-5003.38	0.290417				-4369.54	0.802585				-2838.15	0.150872
	-27697.5	0.2895				-26917.8	0.80339				-16871	0.146196
	-12476.3	0.260098				-11719.8	0.767725				-8920.68	0.154778
	-4675	0.254396				-4057.83	0.765575				-3688.24	0.155188
	-32263.9	0.298017				-30199.6	0.805296				-16195.5	0.153382
	-23412.2	0.255996				-22207.2	0.772355				-12476	0.138975
	-12815	0.274534				-12165	0.783347				-10095	0.171973
	-15482.6	0.299217				-14465.5	0.805188				-9813.46	0.168001
	-10393.4	0.313871				-9322.9	0.818224				-6054.34	0.198901
	-6381.87	0.281612				-5481.34	0.795713				-3314.85	0.16043
	-27819.7	0.309062				-26183.7	0.817956				-13644.6	0.145863
	-59330.4	0.35306				-55013.6	0.85684				-26086.2	0.168031
	-16012.2	0.303071				-14659.8	0.806767				-7879.57	0.150613
	-13719.4	0.283258				-12860	0.791455				-9244.18	0.17127
	-2059.65	0.287588				-1182.75	0.789603				-432.393	0.146108
	-50963.8	0.301638				-48614.6	0.814111				-28123.6	0.162038
	-7232.74	0.301497				-6520.68	0.81115				-4287.41	0.156505
	-78352.5	0.288303				-74710.7	0.800192				-44132.1	0.162786
	-3138.63	0.272906				-2323.56	0.778064				-1454.6	0.140874
	-19730.5	0.293859				-18122.4	0.804062				-9292.84	0.140287
	-11052.6	0.24642				-10050.1	0.753037				-6545.89	0.134159
	-21165.4	0.266568				-20844.3	0.779199				-12242.9	0.131497
	-4947.37	0.28081				-4199.72	0.788278				-2661.09	0.138842
	-21799.5	0.26678				-21056.1	0.777916				-14192.8	0.154751
	-1999.36	0.297641				-1151.45	0.805271				-373.948	0.143199
	-5361.7	0.274337				-4595.7	0.779473				-3308.72	0.142722
	-11310.6	0.285011				-10336.2	0.793544				-5849.56	0.137203
	-23318.1	0.305377				-21107.4	0.81433				-11080.1	0.167895
	-17051.1	0.340158				-16154.5	0.842557				-9530.34	0.175111
	-4262.24	0.288769				-3175.51	0.795159				-1168.57	0.140195
	-3351.61	0.260002				-2618.77	0.769958				-1701.77	0.141629
	-18824.8	0.32003				-17368.9	0.82421				-11212.9	0.186588
	-48276.9	0.354118				-44160.9	0.853964				-26748.7	0.232823
	-13100.4	0.290371				-11840.2	0.805466				-5237.89	0.140187
	-11244.1	0.277149				-9894.58	0.77878				-6099.39	0.159272
	-17694.9	0.336077				-15933.1	0.839262				-9858.67	0.203801
	-8723.93	0.277324				-8194.34	0.792719				-5517.93	0.160992
	-334.002	0.286461				350.857	0.797106				341.581	0.136059
	-9722.36	0.27233				-8175.7	0.771163				-3661.16	0.127988
	-50088.4	0.306855				-48497.1	0.81231				-30655.6	0.157936
	-4693.84	0.281362				-3804.27	0.791249				-2442	0.147249
	-50741.7	0.287964				-48739.9	0.788104				-30325.5	0.145397
	-5174.62	0.261416				-4345.56	0.778827				-2831.34	0.142964
	-4171.84	0.271515				-3281.3	0.777851				-2230.01	0.154272
	-3458.34	0.291624				-2717.94	0.803053				-1865.07	0.166915
	-6757.41	0.299062				-5827.34	0.803417				-2633.95	0.138313
	-12298.2	0.266431				-11238.8	0.776557				-7116.44	0.14031
	-10123.7	0.280233				-9387.82	0.787352				-6616.05	0.153614
	329.336	0.269362				1028.43	0.781005				679.02	0.139413
	-23178.3	0.309974				-22010.8	0.81415				-12787.7	0.159411
	-4714.39	0.301348				-4000.11	0.808594				-2367.03	0.14901
	-15207	0.290134				-13777.9	0.800787				-7795.25	0.154284
	-13611.3	0.277277				-13077.3	0.787946				-9040.53	0.154145
	-7700.93	0.311537				-6772.69	0.814816				-4228.34	0.16353
	-2077.24	0.268381				-1339.46	0.778168				-899.535	0.141678
	-1618.85	0.23655				-1057.7	0.749303				-704.098	0.119814
	-630.88	0.247832				46.4513	0.758715				-47.2357	0.136441
	-29784.3	0.285265				-28078.7	0.797038				-19363.4	0.168583
	-15040.7	0.309204				-13937.1	0.817733				-8611.53	0.173486
	-29432	0.284173				-27176.9	0.786396				-14799.8	0.149191
	-4028.25	0.263607				-3246.19	0.772763				-2433.37	0.147028
	-17348.7	0.262451				-15879.3	0.775332				-11738.2	0.161287
	-19510.1	0.296749				-18075.7	0.804895				-11719.4	0.173366
	-12301	0.296127				-11632	0.802161				-6737.2	0.139192
	-23310.2	0.248229				-23050	0.760731				-15263.6	0.129283
	-45982.1	0.323575				-43347.8	0.828139				-26257.8	0.176893
	-6154.03	0.259416				-5475.42	0.765724				-4120.43	0.145676
	-11579.6	0.275147				-10896.5	0.784121				-6954.24	0.149722
	-44222.3	0.343648				-40468.9	0.850289				-19495.2	0.189361
	-19390.4	0.295991				-17833.8	0.808836				-11546.3	0.190416
	-570.953	0.265218				132.109	0.778259				105.961	0.137833
	-70350.2	0.325586				-65441.6	0.833704				-31115.6	0.160529
	-3548.36	0.2743				-2743.14	0.778235				-2057.51	0.155333
	-22429.3	0.299954				-21657.8	0.809594				-18143.8	0.211927
	-17766.7	0.272922				-16991.9	0.787721				-12062.1	0.157717
	-14779.8	0.26588				-14340.1	0.779882				-8575.59	0.135672
	-7144.6	0.296112				-6326.31	0.802578				-3370.81	0.132154
	-9222.06	0.298727				-8055.44	0.810035				-3684.07	0.143933
	-26090.2	0.276328				-24583.9	0.783045				-16403.7	0.155513
	-13525.4	0.286624				-12393.9	0.790541				-7915.29	0.149668
	-11620.9	0.268468				-11185	0.778263				-8129.34	0.153294
	-27797.4	0.278				-25816.8	0.784582				-14051.1	0.142287
	-4837.22	0.280711				-4099.08	0.787549				-2919.23	0.15381
	-6174.53	0.25568				-5190	0.761555				-3464.34	0.154105
	-19125	0.351502				-18200	0.866589				-11718.7	0.218725
	-24298.5	0.311732				-23463.9	0.809479				-17704	0.19133
	-107674	0.303394				-100471	0.813793				-48381.3	0.164899
	-2125.31	0.249451				-1557.59	0.764447				-564.908	0.10791
	-15651.7	0.288808				-14409.2	0.788469				-9608.67	0.156139
	-13788.9	0.315375				-12723.2	0.828561				-10151.6	0.233746
	-59861.5	0.399054				-57485.7	0.90496				-26415.3	0.188368
	-54584.1	0.30543				-50805	0.815932				-28754.1	0.173597
	-57589.1	0.285299				-56245.4	0.791608				-36762.3	0.15817
	-57925	0.2731				-57491	0.783058				-47502.4	0.185854
	-6178.25	0.282641				-5258.11	0.788212				-2494.14	0.136181
	-11374.2	0.286099				-10037.3	0.796488				-5226.77	0.14967
	-28814.9	0.299435				-27734.1	0.808676				-15109.5	0.143186
	-90057.4	0.308658				-83585.3	0.808607				-44020.2	0.15375
	-32602.5	0.280616				-30182.5	0.795493				-19236	0.171635
	-11278.4	0.274635				-10330.7	0.779874				-7421.5	0.154393
	-69978.3	0.301958				-65883.2	0.808674				-40727.5	0.177163
	-20160.3	0.271224				-19733.1	0.769464				-14612.6	0.157008
	-18152	0.350211				-17187.5	0.854522				-10228.6	0.189211
	-5513.75	0.28993				-4759.24	0.798862				-2764.39	0.152699
	-40013.7	0.395863				-39179.9	0.901057				-26876.1	0.236426
	138.718	0.263385				821.279	0.77415				558.32	0.134863
	-10543.5	0.291303				-9877.02	0.802563				-7794.5	0.178289
	-32465.1	0.284553				-30338.7	0.793127				-19273.5	0.171532
	-34437	0.325641				-31619.7	0.826341				-18156.7	0.198918
	-667.029	0.272943				62.498	0.776573				-155.674	0.159235
	-3630.08	0.275268				-2706.7	0.780915				-1633.63	0.142775
	-10674	0.284634				-9916.81	0.793676				-6275.63	0.141844
	-50216.9	0.321216				-45441.8	0.820499				-29431.4	0.197209
	-27509.2	0.284479				-24576.3	0.794236				-10297.4	0.126764
	-2741.43	0.244741				-2155.04	0.757113				-1323.24	0.122203
	-53366.5	0.425313				-50760.4	0.928215				-25936.1	0.229068
	-17052.6	0.235184				-15987.1	0.750677				-10536.2	0.149165
	-8624.51	0.268555				-7937.8	0.775788				-6339.78	0.16499
	-11279.4	0.308801				-9791.42	0.808574				-5480.53	0.160022
	-7220.5	0.268875				-6236.46	0.773675				-4177.13	0.147131
	-6828.73	0.304508				-5801.72	0.804821				-4067.38	0.167034
	-3192.29	0.302764				-2439.76	0.806867				-1300.86	0.143225
	-7338.98	0.282141				-6353.32	0.796766				-3686.93	0.148212
	-3206.36	0.253488				-2615.18	0.767381				-2297.15	0.149711
	-19500.6	0.272004				-18300.7	0.773637				-10971	0.140188
	-8398.95	0.251453				-8102.28	0.768203				-4596.28	0.112976
	-3025.78	0.255844				-2433.25	0.770099				-2364.11	0.162584
	-6664.13	0.304022				-5705.43	0.811456				-2745.57	0.138654
	-8524.89	0.305111				-7441.96	0.808516				-4139.87	0.146871
	-6418.77	0.254973				-5726.19	0.765685				-4272.33	0.148532
	-188871	0.407212				-173708	0.918715				-83653.6	0.260994
	-24659.2	0.280913				-23213.1	0.791492				-16910.4	0.18716
	-9791.88	0.251038				-9009.33	0.761412				-9201.59	0.192332
	-7312.98	0.275772				-6417.77	0.785316				-3799.56	0.146643
	-14216.4	0.315524				-12740.8	0.828728				-6623.83	0.171312
	-80403	0.301427				-75829.1	0.812228				-44878.5	0.164058
	-5742.28	0.246249				-5091.19	0.759042				-4087.96	0.146213
	-15942.2	0.283418				-14826.3	0.781588				-8782.65	0.141625
	-54025.8	0.276668				-50678.3	0.792266				-28576.3	0.162308
	-4737.94	0.247093				-3695.53	0.749896				-1880.97	0.131109
	-11335.1	0.279181				-10471.7	0.783311				-8232.33	0.167638
	-27382.5	0.28951				-25867.1	0.793601				-17402.6	0.154985
	-3478.64	0.255111				-2831.53	0.76608				-2335.94	0.143936
	-11927.3	0.288804				-10573.6	0.79374				-6202.13	0.158963
	729.133	0.226442				1382.91	0.735639				749.595	0.151962
	-11611.6	0.311456				-10299.9	0.814665				-6624.73	0.184537
	-10139.9	0.269744				-9057.85	0.776158				-5471.1	0.154141
	-2614.14	0.270278				-1813.88	0.773856				-1648	0.163011
	-14186.6	0.259274				-14062.5	0.770109				-9104.56	0.133238
	-10004.6	0.2719				-8922.93	0.775402				-5646.8	0.14844
	-18319	0.257961				-18391.9	0.770509				-14330.5	0.149373
	-12495.6	0.333175				-11381.1	0.841162				-7755.33	0.17995
	-36382.5	0.282995				-33194.1	0.79232				-15343	0.126536
	-6338.09	0.284272				-5632.06	0.790937				-3539.99	0.140347
	-32803.1	0.308448				-29679.1	0.817088				-16656.2	0.17926
	-5722.2	0.250698				-5063.09	0.764696				-3923.88	0.144941
	-50012	0.3197				-47244.8	0.826449				-25366.1	0.159841
	-53116.4	0.331602				-48832.9	0.834244				-32190.7	0.202872
	-3042.11	0.268618				-2383.86	0.77822				-1204.89	0.123998
	-34275.5	0.262897				-32895.8	0.768044				-22697.3	0.150479
	-3137.78	0.268129				-2390.46	0.767172				-1773.23	0.147708
	-4220.54	0.262368				-3582.04	0.773379				-3218.28	0.162574
	-31211	0.324487				-30388.8	0.830169				-17776.3	0.16502
	-8322.31	0.258929				-7640.99	0.772509				-5087.84	0.138148
	-18516.1	0.29093				-17830.4	0.804255				-12474.3	0.162189
	-22444.8	0.306337				-22471.2	0.818076				-16486.9	0.185064
	-1948.55	0.274609				-1240.18	0.786259				-559.099	0.127923
	-13659.5	0.29533				-13029.8	0.803594				-8374.39	0.16232
	-1658.82	0.269663				-985.581	0.783108				-653.757	0.134863
	-6669.31	0.262609				-6026.22	0.770662				-3145.48	0.121688
	-11162	0.274602				-10572.8	0.783925				-7119.55	0.144981
	-14901.4	0.277376				-13998.3	0.786534				-9798.5	0.155412
	-6889.5	0.246936				-6313.87	0.758322				-4435.51	0.137401
	-9842.29	0.338545				-9015.29	0.847812				-4426.24	0.154171
	-10232.2	0.253876				-9122.12	0.769261				-5663.68	0.142835
	-4809.43	0.260319				-3998.62	0.763862				-2751.11	0.135917
	-28206.2	0.333874				-25892	0.842854				-13179.4	0.173763
	-2483.29	0.270403				-1777.6	0.776076				-1231.05	0.140277
	-66671	0.349555				-64837.5	0.84964				-38711.9	0.18319
	-6364.95	0.283823				-5586.77	0.789277				-3747.33	0.154569
	-9271.84	0.25913				-8075.24	0.769201				-4219.85	0.142307
	-6036.36	0.28917				-5370.99	0.800898				-4285.54	0.172648
	402.709	0.243686				1084.76	0.762313				686.77	0.138362
	-37160.5	0.267412				-33683.9	0.776015				-16429.6	0.140267
	-32581.4	0.325906				-30230.6	0.839773				-16375.3	0.1857
	-23192.8	0.279098				-22734.1	0.786967				-17168.5	0.172116
	-19968.9	0.286802				-19287.8	0.796509				-13908.6	0.159317
	-2107.5	0.277817				-1441.24	0.785967				-775.685	0.133582
	-2191.67	0.275548				-1343.47	0.785765				-1031.17	0.170662
	-16929.3	0.270949				-15323.6	0.78301				-8187.28	0.140882
	-18693.8	0.259517				-18101	0.767285				-11393.7	0.134689
	-5457.72	0.28653				-4728.57	0.792262				-3719.33	0.166098
	-39242.8	0.2969				-37500.3	0.806692				-21713.9	0.155234
	-7829.24	0.291162				-6753.49	0.802765				-4710.12	0.161349
	-43501.5	0.36402				-39370.3	0.870611				-21373.7	0.22342
	-19180.1	0.287542				-18071.5	0.794919				-10780	0.145905
	-9470.02	0.275143				-8798.82	0.783716				-6143.43	0.145972
	-50627.2	0.285334				-46319.4	0.796175				-23684	0.160751
	-7235.72	0.306376				-6710.93	0.820706				-4938.27	0.17479
	-32679.6	0.331353				-31556.3	0.835279				-20589.2	0.188427
	-1256.17	0.248766				-499.775	0.761072				-249.445	0.136826
	-8539.85	0.312154				-7381.34	0.819029				-4000.38	0.164803
	-6040.4	0.252529				-5634.63	0.764542				-3764.17	0.125684
	-10863.2	0.271845				-10043.1	0.77934				-7490.38	0.155546
	-22693.8	0.299178				-21586.6	0.797235				-13594.9	0.154983
	-7089.23	0.322805				-5860.66	0.832397				-2982.27	0.172428
	-3440.06	0.259487				-2667.1	0.765949				-1741.97	0.142848
	-2848.23	0.281812				-2125.42	0.795004				-920.411	0.122405
	-90879.6	0.261948				-89775.3	0.773314				-64894.2	0.152322
	-11485.4	0.262459				-10780	0.769321				-7450.99	0.138881
	-5429.96	0.259847				-4673.68	0.771207				-2702.95	0.129519
	-7447.41	0.274978				-6771.45	0.789104				-4532.89	0.140942
	-6211.11	0.279105				-5358.07	0.787007				-3878.74	0.166542
	-703.241	0.291237				50.0485	0.798572				-74.4188	0.16116
	-4411.43	0.264438				-3659.49	0.772881				-2671.72	0.147353
	-33593.8	0.287677				-32385.6	0.797158				-23210.8	0.164129
	-9448.35	0.255042				-8303.44	0.763622				-6193.75	0.157347
	-25775.3	0.30955				-24862.3	0.813191				-17416.6	0.173181
	-7503.63	0.318762				-6521.47	0.828981				-3394.01	0.158266
	-24136.5	0.264051				-21781.9	0.77524				-12779.9	0.152351
	-21628.1	0.297761				-20756.4	0.802875				-12769	0.156153
	-10752.7	0.247662				-10363.8	0.759914				-8524.76	0.157512
	-3957.43	0.263365				-3075.57	0.771013				-1954.74	0.14779
	-18349.4	0.314443				-16499.2	0.819482				-8447.04	0.154374
	-61491.4	0.355611				-59255.9	0.856727				-43767.1	0.222321
	-141743	0.352712				-142285	0.861987				-87584	0.19141
	-13922	0.282283				-12909.2	0.791482				-8273.2	0.163081
	-46592.4	0.275099				-44785.9	0.7869				-27634.8	0.163771
	-5352.21	0.247562				-4484.16	0.761522				-3257.85	0.150849
	-14670.2	0.281538				-14410.6	0.802677				-9780.55	0.158325
	-9617.11	0.264711				-8791.64	0.769994				-5823.68	0.133983
	-24252	0.286272				-22268.6	0.791832				-12620.7	0.154881
	-5319.78	0.271955				-4495.83	0.781213				-2709.57	0.139046
	-91811.9	0.282064				-85636.8	0.800069				-38395.7	0.139401
	-8232.11	0.301487				-7304.74	0.811189				-3615.96	0.155122
	-6942.65	0.263579				-6421.21	0.773863				-5013.86	0.155405
	-3287.8	0.259718				-2617.39	0.771672				-2213.41	0.15869
	-17421.8	0.28301				-16670.1	0.791132				-10979.1	0.150533
	-11430.3	0.305179				-10289	0.814064				-6165.73	0.15892
	-973.897	0.261079				-218.29	0.768639				14.7354	0.13506
	-5850.27	0.253387				-5456.29	0.778045				-3592.97	0.132913
	-2963.16	0.260386				-2181.84	0.774899				-2248	0.180588
	-36391.7	0.330665				-34393.1	0.832444				-19530.5	0.181878
	-4019.6	0.270825				-3313.93	0.779707				-1911.67	0.130343
	-8124.51	0.265375				-7435.61	0.774689				-6362.76	0.163299
	-4496.9	0.279239				-3677.94	0.786036				-3034.95	0.172905
	-22471.1	0.252302				-20964.7	0.758178				-12497.6	0.128929
	-2578.13	0.252398				-1959.57	0.764813				-1898.23	0.149112
	-10452.9	0.265585				-9199.7	0.772268				-6951.71	0.171648
	-11750.9	0.244138				-11334.7	0.757649				-10765.8	0.160725
	-4090.09	0.286503				-3408.13	0.799752				-2173.46	0.147485
	-916.123	0.220381				-192.766	0.734631				-182.648	0.130556
	-4709.52	0.283405				-4251.66	0.794882				-2638.96	0.147656
	-29911.5	0.278081				-28439.4	0.781789				-20245.5	0.163974
	-55105.4	0.327782				-52079.5	0.835646				-26838.7	0.16509
	-272.328	0.241008				425.764	0.752855				137.831	0.131429
	660.901	0.259355				1356.01	0.770468				925.194	0.129588
	-3884.77	0.244158				-3172.5	0.758767				-2805.02	0.149221
	-11742.8	0.287305				-10698.7	0.787369				-8605.21	0.175051
	-8970.6	0.262261				-8260.92	0.769791				-5683.26	0.136932
	-6618.85	0.279367				-5873.19	0.783501				-3920.96	0.14397
	-176320	0.391206				-163492	0.899945				-81540.8	0.226206
	-24021.2	0.314773				-22169.4	0.818504				-12504.7	0.165477
	-7138.54	0.274646				-6635.47	0.785247				-4741.55	0.154951
	-21455.1	0.312581				-20706.4	0.821106				-12741	0.160422
	-12445.8	0.258673				-11576.9	0.765844				-8083	0.143807
	-13144.4	0.317754				-11978.3	0.824276				-7342.23	0.165279
	-17639.7	0.291337				-16195.2	0.79758				-10627.8	0.167675
	-41024	0.299417				-37704	0.805747				-22593.8	0.180699
	-22072.3	0.276507				-20502.8	0.775016				-15182	0.166954
	-2468.54	0.276311				-1666.53	0.786287				-1125.89	0.15461
	-4845.83	0.274672				-3985.57	0.783976				-3391.95	0.166144
	-5254.7	0.276597				-4516.07	0.785527				-1991.56	0.12558
	-472.269	0.291304				256.31	0.798657				226.573	0.145468
	-2201.44	0.243386				-1566.3	0.75136				-459.147	0.103066
	-53690.1	0.296223				-51355.2	0.806404				-28674.7	0.155743
	-6877.42	0.266031				-6001.05	0.777936				-3464.89	0.137851
	-13366.6	0.294467				-12542.4	0.801351				-7141.7	0.143113
	-15183.7	0.303406				-14325.2	0.805884				-8229.57	0.146845
	-36594	0.358581				-35060.3	0.863627				-24881	0.226395
	-312.995	0.248924				319.917	0.764166				24.7578	0.148655
	-15830.5	0.295771				-15035.8	0.80134				-10021.3	0.15561
	-27839.3	0.338323				-26789.6	0.843054				-14326.4	0.160781
	-16425.2	0.273429				-15721.4	0.782551				-9343.11	0.146677
	-9781.54	0.271437				-8875.7	0.776877				-6252.12	0.154565
	-4525.72	0.289319				-3823.47	0.808406				-2676.39	0.156263
	-28686.3	0.315085				-27356.9	0.821236				-17929.9	0.177476
	-34269	0.308301				-33136.8	0.815351				-22505.1	0.174907
	-114982	0.29356				-110096	0.808212				-64257	0.166049
	-22832.5	0.246937				-22310.5	0.755893				-13952.2	0.13817
	-10078	0.2825				-9267.86	0.788351				-7546.83	0.170546
	-4944.39	0.255193				-3983	0.764766				-2694.59	0.162933
	-37311.3	0.31003				-34619.2	0.806776				-23264.7	0.184283
	-19304.6	0.284993				-17283.2	0.798131				-9274.58	0.156328
	-7628.69	0.30776				-6912.48	0.813107				-4526.02	0.172248
	-14272.7	0.249439				-13067.1	0.762558				-8851.67	0.150943
	-15464.9	0.290456				-15127.6	0.794476				-8687.81	0.137354
	-855.09	0.280078				-156.476	0.782845				-93.9523	0.147139
	-6891.43	0.26207				-6315.76	0.774143				-4099.27	0.133873
	-9111.86	0.290688				-7890.16	0.799826				-4603.08	0.146798
	-10121	0.285061				-9245.11	0.791782				-6563.82	0.158053
	-38665.5	0.295635				-37340.6	0.800307				-21066.4	0.142681
	-3510.77	0.270085				-2849.51	0.77823				-1945.12	0.138567
	-13804.8	0.273423				-12755.4	0.78358				-7243.21	0.144827
	-10042.8	0.266328				-9400.51	0.7796				-6454.42	0.140329
	-7343.47	0.284898				-6501.22	0.79317				-4191.44	0.149486
	-12667	0.284776				-11910.6	0.79491				-7967.47	0.152059
	-1173.76	0.270789				-535.869	0.779604				-465.703	0.155732
	-25087.2	0.284549				-23770.5	0.798529				-14307.8	0.144554
	-7378.48	0.274789				-6569.94	0.784298				-4581.98	0.145699
	-11618.9	0.295873				-10586.3	0.803126				-6802.11	0.150147
	-14058.2	0.290017				-12883.6	0.792354				-8132.41	0.151827
	-16952.5	0.260595				-16071.1	0.77326				-11230.1	0.145854
	-1105.62	0.280526				-317.225	0.78219				117.243	0.128977
	-4482.67	0.228911				-4001.45	0.741668				-4170.89	0.151226
	-1175.24	0.264111				-440.697	0.775253				-69.1203	0.142283
	-5644.56	0.268281				-4833.58	0.779586				-2664.83	0.129332
	-146676	0.435794				-139808	0.934689				-78851.6	0.261171
	-43336	0.297715				-40959.3	0.808628				-26983.7	0.195528
	-11844.2	0.29498				-10913.1	0.799933				-9036.83	0.184387
	-26871.8	0.308053				-28013.4	0.822966				-21294.2	0.194694
	-11104.7	0.288983				-9880.78	0.80191				-5746.15	0.192396
	-3520.9	0.281207				-2733.07	0.791104				-1553.41	0.145042
	-24214.1	0.278179				-22395.2	0.788044				-13002.6	0.154592
	-8921.61	0.301155				-7746.81	0.799918				-4984.26	0.166377
	-26939.2	0.26953				-25769.4	0.777583				-16409	0.15365
	-34270.1	0.281462				-32923.6	0.792804				-20111.4	0.157175
	-2454.36	0.303268				-1681.52	0.811552				-618.856	0.139608
	-8848.44	0.306162				-8296.29	0.816098				-5510.36	0.166469
	-3160.04	0.253119				-2546.65	0.758712				-1224.99	0.114471
	-35486.1	0.289594				-34816.6	0.793092				-28626	0.189573
	-13424	0.316031				-12157.2	0.833849				-7799.34	0.189241
	-4945	0.271616				-3978.53	0.778019				-2227.12	0.134355
	-7775.32	0.244102				-7199.15	0.753689				-5253.64	0.138974
	-1403.64	0.243578				-748.109	0.750745				-392.726	0.119136
	-6125.5	0.261794				-5288.51	0.774406				-3532.96	0.136662
	-26568.5	0.266785				-23870.5	0.77745				-12090	0.136631
	-8736.17	0.264249				-7701.81	0.774725				-6103.24	0.167017
	-27553.8	0.305952				-26301.3	0.814445				-17899.5	0.166514
	-10006	0.275816				-9289.35	0.783295				-5305.84	0.140896
	-21915.1	0.271926				-21174.3	0.780735				-13499.6	0.140853
	-4434.18	0.275984				-3409.49	0.784007				-1723.13	0.14784
	-24569.4	0.278416				-22799	0.787241				-12030.8	0.13615
	-94723.6	0.297637				-86039.8	0.804626				-40793.6	0.158698
	-12710.7	0.267893				-11941.9	0.779273				-5381.13	0.121364
	-18377.1	0.27862				-16607.8	0.788661				-11250.2	0.169811
	-15844.7	0.273069				-15045.6	0.794938				-9526.64	0.150871
	-11016.2	0.314129				-9998.81	0.818069				-5773.86	0.155339
	-12770.1	0.265064				-11882.3	0.775781				-8064.91	0.150422
	-5257.9	0.289823				-4506.88	0.800608				-2773.95	0.165054
	123.24	0.255024				825.39	0.759603				688.31	0.115027
	-15070.4	0.249535				-15072.2	0.76353				-10698.9	0.131433
	-3079.09	0.270556				-2330.16	0.776125				-1563.75	0.144409
	-18171.6	0.280318				-17943.3	0.791852				-10353.4	0.135525
	-1195.67	0.26647				-451.099	0.77382				-376.788	0.141783
	-23876.4	0.248823				-22415.2	0.756682				-14866.6	0.154553
	-23986.6	0.307131				-21723.7	0.813711				-10718.1	0.163655
	-48726.3	0.303561				-46471.4	0.813403				-27701.6	0.171167
	-20419.3	0.268684				-19274	0.783732				-10341.6	0.134073
	-8834.63	0.264611				-8241.02	0.766211				-4521.31	0.123164
	-14576.4	0.330875				-13373.1	0.833849				-7052.47	0.162058
	-1944.96	0.271451				-1118.22	0.778752				-399.248	0.134182
	-20501.3	0.27891				-18430.1	0.772772				-14591.2	0.186048
	-21417.2	0.287146				-20130.6	0.789626				-10885.4	0.148577
	-12888.3	0.27102				-11951.6	0.77832				-8347.98	0.149437
	-2783.63	0.250787				-2273.67	0.775836				-1709.3	0.136077
	-11071.2	0.242518				-10830.4	0.757797				-7347.28	0.126855
	-13014.8	0.269596				-12257.3	0.775759				-9380.87	0.154644
	-7384.19	0.260263				-6478.1	0.767162				-5072.31	0.152802
	-8241.98	0.29415				-7539.17	0.799162				-5932.22	0.175277
	-50508.7	0.279108				-46777.1	0.790529				-25947.5	0.151077
	-57530.7	0.357006				-54825.2	0.8638				-32624.3	0.208976
	-63114.5	0.37976				-61517.7	0.882825				-42770.3	0.238749
	-4194.48	0.28183				-3195.13	0.787998				-1581.37	0.138138
	-9770.05	0.337319				-8967.53	0.836338				-4980.34	0.171689
	-9619.15	0.24384				-9249.84	0.754022				-6127.01	0.122843
	-14797.3	0.270816				-13415.6	0.783172				-7293.78	0.154224
	-2577.23	0.30457				-1870.4	0.80797				-1071.14	0.155508
	-766.167	0.319372				-24.2896	0.830149				-115.051	0.18265
	-32253.7	0.292441				-29806.6	0.801981				-18486.5	0.180122
	-11106.9	0.251669				-10659.8	0.755533				-7624.01	0.135946
	-1140.1	0.263407				-482.206	0.77646				-425.635	0.154645
	-3779.33	0.279214				-3022.65	0.788454				-1777.35	0.141949
	-12223	0.276708				-11104.4	0.788177				-8370.29	0.180563
	-10645.1	0.291112				-9598.35	0.789917				-6225.72	0.156341
	361.605	0.26345				1040.5	0.771894				733.976	0.125579
	-2843.68	0.293109				-2012.31	0.795455				-1483.91	0.166316
	-14145	0.289979				-13589.6	0.805806				-9767.53	0.164052
	-11283.1	0.277685				-11080.7	0.789472				-9289.89	0.175082
	-24130.3	0.254278				-23761.7	0.77123				-17370.2	0.138239
	-2444.8	0.265998				-1781.51	0.780921				-857.926	0.124217
	-42158.9	0.328054				-39932.7	0.836415				-25424.5	0.198408
	-26400.2	0.274442				-25041.6	0.78685				-15711.4	0.148379
	-9720.38	0.275107				-8706.82	0.787455				-5375.77	0.154144
	-10304.6	0.276038				-9431.69	0.789545				-5139.66	0.133102
	-2788.01	0.210169				-2195.82	0.731953				-2069.58	0.139327
	-8727.94	0.287895				-7955.2	0.791719				-5976.53	0.165778
	-649.735	0.260163				48.68	0.77183				37.8305	0.13029
	-246.736	0.261516				424.081	0.767358				292.977	0.139372
	-12593.4	0.253552				-11622.2	0.76459				-8866.93	0.159574
	-18242.5	0.293092				-16610.8	0.801567				-9468.93	0.159287
	-7581.63	0.267701				-6989.1	0.775166				-4606.22	0.144081
	-53722.2	0.298881				-52759.3	0.812167				-41730.3	0.191444
	-9296.74	0.289514				-8248.05	0.797215				-5100.83	0.153692
	-1979.06	0.302815				-1197.2	0.814807				-469.075	0.141049
	-7815.52	0.271931				-7089.21	0.783558				-5137.04	0.156195
	-33521.1	0.286351				-32602.6	0.794238				-16534.7	0.128523
	-53387	0.296899				-49713	0.806646				-31710.2	0.192915
	-12912.4	0.275602				-11998.5	0.779871				-8387.3	0.156524
	-3435.89	0.257725				-2731.92	0.769216				-1054.18	0.106336
	-5550.73	0.246766				-5079.51	0.754921				-4205.7	0.145122
	-1847.73	0.278621				-1037.78	0.789468				-396.506	0.147796
	-45935.5	0.310916				-42996.8	0.818579				-23321.4	0.170797
	-42486	0.297344				-39414.9	0.803916				-19488.5	0.140095
	-3007.01	0.28279				-2081.01	0.788315				-1200.28	0.162222
	-39424.2	0.285632				-36052.7	0.788588				-19875.7	0.151824
	-29064.9	0.344439				-28136.1	0.850903				-18593.6	0.196702
	-14810.9	0.289918				-13269.7	0.797573				-7303.7	0.152909
	-33260	0.373514				-31767.8	0.880976				-19222.3	0.197826
	-10891.3	0.282675				-10200.4	0.794104				-6682.27	0.145498
	-6046.01	0.259542				-5418.14	0.770956				-4310.92	0.147062
	-41457.8	0.306672				-39046.9	0.801113				-27690.4	0.178915
	-516.254	0.264374				171.998	0.770639				7.16291	0.152585
	-12482.5	0.316473				-11503.4	0.815499				-6274.78	0.15442
	-56142.6	0.302567				-53665.3	0.815303				-33717.3	0.172851
	-199777	0.346573				-192745	0.85431				-98796.5	0.180736
	-11231	0.262139				-10616.3	0.776306				-7571.33	0.141723
	-30941.4	0.30299				-28633.2	0.812357				-15581	0.173735
	-2221.94	0.266905				-1501.77	0.774719				-1380.01	0.163212
	-18145.3	0.282937				-17416.7	0.794403				-13099.7	0.164448
	-11699.7	0.271313				-10577.9	0.779733				-6264.19	0.13985
	-17040.7	0.306253				-15954.3	0.811916				-10286.6	0.164791
	-1179.41	0.256941				-486.246	0.765457				-667.193	0.155048
	-25475.2	0.267424				-23592	0.782103				-14193.4	0.150253
	-88591.3	0.308432				-83448.8	0.808617				-45412.3	0.164942
	-20922.4	0.315345				-19222.2	0.822698				-9660.94	0.153122
	-2568.47	0.287793				-1896.26	0.795106				-1132.81	0.138487
	-47243.3	0.282572				-43358.3	0.795553				-21074	0.167267
	-7841.24	0.299318				-6500.48	0.800877				-2602.67	0.14527
	-1899.31	0.252618				-1185.3	0.760347				-602.228	0.125619
	-45415.7	0.332033				-43842.5	0.845209				-26803.3	0.20453
	-4239.49	0.278399				-3497.4	0.788778				-1861.99	0.139681
	-26336	0.277961				-26477.6	0.794038				-16664.2	0.134917
	-8547.18	0.268461				-7992.6	0.779275				-5946.75	0.150851
	-13531.3	0.284153				-12212.9	0.792387				-7169.07	0.148206
	-7089.28	0.263465				-6428.08	0.772872				-4460.04	0.146721
	-18556.7	0.25935				-17396.8	0.770993				-11817.3	0.14515
	-14244.3	0.308517				-12487.9	0.813412				-5512.54	0.14146
	-5039.38	0.287995				-4218.6	0.798224				-2817.91	0.156556
	-11920.7	0.246498				-11762.4	0.761024				-8502.58	0.133403
	-9069.14	0.285575				-8416.7	0.796388				-5707.77	0.149228
	-6697.98	0.263146				-5760.13	0.777886				-2911.5	0.137901
	-90173.3	0.388118				-86733.1	0.89221				-53188.5	0.227659
	-10064.8	0.302897				-9035.94	0.811847				-6171.6	0.18474
	-26774.3	0.284681				-24798.8	0.790608				-16309.8	0.172094
	-17822.4	0.271536				-17186.1	0.78658				-11336.4	0.149683
	-3337.07	0.31158				-2490.63	0.817968				-1688.21	0.176682
	-2429.77	0.257703				-1724.93	0.760721				-1494.45	0.145791
	-33719.2	0.298821				-33852.8	0.806017				-24907.3	0.177181
	-15352.8	0.258666				-14536.1	0.771627				-11673.6	0.148834
	-6798.62	0.273069				-5897.48	0.787013				-3845.86	0.150163
	-6830.01	0.28437				-5948.42	0.78852				-4604.05	0.162007
	-12767.3	0.290926				-11834.5	0.797206				-7815.27	0.15485
	-9865.86	0.259601				-9013.99	0.776143				-7012.8	0.151614
	-15425.1	0.281475				-14343.3	0.781385				-10382.9	0.154916
	-3342.14	0.263232				-2524.11	0.774306				-1914.66	0.164441
	-19869.2	0.31361				-18954.2	0.81808				-13519.5	0.184716
	-5096.09	0.263784				-4466.22	0.771404				-2680.52	0.127547
	-1236.42	0.278822				-559.397	0.788334				-584.206	0.15948
	-11469.1	0.324294				-10461.9	0.834346				-5354.23	0.150148
	-37744.3	0.339029				-36343.8	0.850948				-25462.6	0.21893
	-17688.7	0.299283				-17289.3	0.814831				-10415	0.144085
	-20591.8	0.297404				-19629.8	0.804132				-13453.4	0.171919
	-14954.1	0.271238				-13949.8	0.776777				-11306.7	0.174668
	-11120.9	0.26891				-10167.2	0.778195				-8302.11	0.161909
	-36505.2	0.3351				-35320.2	0.836191				-24188.2	0.194355
	-8818.97	0.296603				-7821.93	0.809301				-4433.06	0.163781
	-15564.5	0.326944				-14047.4	0.832114				-8955.72	0.17416
	-26528.4	0.272501				-25689.5	0.78172				-17923.7	0.160532
	-2774.1	0.268865				-2036.42	0.77465				-1392.3	0.152875
	-13361.9	0.330241				-12414.4	0.838019				-7153.52	0.167847
	-6328.44	0.270341				-5456.23	0.775546				-3362.1	0.144546
	-16759.6	0.260529				-16897.4	0.780578				-13256	0.157093
	-2569.58	0.236457				-1943.42	0.749468				-1387.02	0.120337
	-17652	0.273618				-16957.6	0.779457				-12064.8	0.151149
	-7738.62	0.28223				-6795.07	0.796913				-4467.53	0.151578
	-34889.9	0.300947				-34942.2	0.81024				-23212.3	0.163782
	-17768.5	0.301147				-16218.3	0.809938				-7560.21	0.145305
	-7246.63	0.260553				-6881.25	0.772813				-3758.37	0.119667
	-3134.61	0.267095				-2402.11	0.772112				-1882.08	0.157786
	-60893.7	0.304455				-57688	0.807206				-42943.9	0.205843
	-5751.4	0.250374				-5232.93	0.762347				-3906.48	0.136232
	-13097.1	0.320368				-12283.1	0.833492				-8237.59	0.18237
	-21190.7	0.315963				-19042.4	0.815653				-11166.9	0.170109
	-24193.7	0.405578				-22119.4	0.907757				-11353.9	0.224178
	-33238	0.291192				-31305.8	0.798908				-20627.8	0.165595
	-12407.5	0.243695				-11994.3	0.757387				-8088.8	0.125846
	-31076.4	0.328101				-28405.6	0.831897				-15015.3	0.17775
	-19648.8	0.316935				-18198.4	0.816115				-10384.5	0.165926
	-27036	0.321504				-24448.6	0.822546				-14554.3	0.185455
	-6122.35	0.283623				-5485.09	0.796029				-2862.71	0.133559
	-1264.3	0.275558				-556.396	0.78005				-606.231	0.159993
	-16591.5	0.247834				-15184.4	0.761683				-7285.75	0.122756
	-58505.3	0.331179				-54967.2	0.839037				-25233.6	0.156599
	-1621.68	0.2711				-920.328	0.779728				-627.904	0.140226
	-15572.3	0.288273				-13843	0.797639				-8436.03	0.172791
	-8639.23	0.291635				-7918.46	0.802677				-4108.06	0.126144
	-15381.7	0.279848				-13576.7	0.778929				-5910.69	0.124572
	-12616.2	0.274654				-11902.8	0.777141				-8014.22	0.147463
	-6862.1	0.276388				-5910.41	0.781638				-4098.92	0.152294
	-8659.46	0.272146				-7823.97	0.786676				-5410.42	0.154737
	-27983.5	0.322243				-26787.5	0.825515				-17134.9	0.176775
	-6721.1	0.27314				-5978.44	0.786961				-3685.81	0.139298
	-4181.7	0.286925				-3427.19	0.79383				-1709.54	0.145637
	-34110.4	0.281937				-31530.4	0.79723				-19246.5	0.167967
	-11534.7	0.283276				-10480.5	0.795776				-6022.88	0.159178
	-2962.73	0.278012				-2182.92	0.794457				-1287.72	0.153368
	-16683.5	0.296284				-15239.6	0.799684				-8503.2	0.150722
	-26971.8	0.318145				-25958.8	0.826467				-17135.4	0.174827
	-6588.66	0.240621				-6203.67	0.764429				-5164.31	0.142704
	-7594.46	0.269317				-6566.23	0.771648				-3603.8	0.13656
	-76985.1	0.266588				-71145.8	0.770418				-43496.6	0.151465
	-23659.5	0.282343				-22617.7	0.790613				-14417.6	0.148336
	-10696.4	0.277986				-9744.7	0.782827				-6597.96	0.150839
	-39003.4	0.33847				-37088.6	0.842591				-22262.2	0.1804
	-3231.74	0.265283				-2374.23	0.773565				-1648.97	0.151453
	-15736	0.275628				-15108.5	0.780326				-8652.52	0.127399
	-18004.7	0.261471				-18174	0.775483				-12846.9	0.148289
	-12261.5	0.248381				-11438.6	0.76788				-6544.05	0.129282
	-12026.7	0.263286				-10905	0.769425				-6598.23	0.135292
	-46172.8	0.286478				-44727.8	0.796617				-30723.9	0.152379
	-15976.9	0.26541				-15210.9	0.776341				-9444.18	0.133708
	-48433.5	0.266291				-46136.9	0.780628				-29565	0.157591
	-3048.79	0.300446				-2281.23	0.811035				-1596.58	0.160505
	-10161.2	0.24041				-9821.53	0.752607				-9076.2	0.15723
	-34264.1	0.343446				-33066.6	0.850957				-24754.9	0.209563
	-7363.85	0.313532				-6519.52	0.817548				-4140.61	0.16062
	-14402.3	0.298332				-13367.1	0.801076				-9401.17	0.188126
	-28086.5	0.295983				-26463.8	0.806046				-13700.1	0.151904
	-28801.3	0.302999				-28360.7	0.816112				-19147.1	0.170656
	-35062.7	0.336537				-34034.5	0.837711				-20670	0.171018
	-32728	0.312526				-32267	0.821983				-21173.7	0.175136
	-13744.4	0.264947				-12941.6	0.774597				-11234.3	0.178474
	-28558.2	0.311338				-27536.6	0.826105				-19853.5	0.20355
	-6698.28	0.273485				-5877.24	0.787195				-3948.06	0.151558
	-7947.22	0.2751				-7173.69	0.785736				-4260.19	0.139118
	-18884	0.383205				-17305	0.89189				-9518.71	0.21634
	-14629.2	0.232243				-14296.5	0.748156				-11639.9	0.136782
	-17069.3	0.281812				-15783.7	0.795637				-11654.7	0.17729
	-25040.1	0.283795				-22782.3	0.793124				-13421.8	0.161749
	-11138.6	0.302296				-10129.6	0.805053				-8210.33	0.203012
	-5103.38	0.269064				-4503.41	0.784378				-3279.81	0.146751
	-16716.9	0.292732				-15851.5	0.795387				-8498.82	0.128863
	-14388.1	0.293356				-13739.9	0.799423				-11045.5	0.195989
	-29401.9	0.313025				-28085.7	0.81962				-17528.1	0.160702
	-22668.9	0.275626				-22236.1	0.790875				-17122.2	0.171491
	-12178.7	0.259083				-11581.8	0.774041				-9051.65	0.147565
	-38657.8	0.351933				-36555.3	0.855372				-20219.6	0.196146
	-31903	0.286995				-29464.8	0.800005				-9613.05	0.107604
	-23625	0.262709				-22965.4	0.781322				-15129.6	0.131791
	-26183.1	0.296961				-23475.3	0.796455				-12403.7	0.157003
	-13061.1	0.339452				-12143.9	0.848528				-6276.26	0.159292
	-13696.3	0.297486				-12340.5	0.810599				-9403.33	0.194861
	-4860.15	0.284547				-4007.87	0.787135				-2443.92	0.141278
	-20550.2	0.275947				-19503.1	0.788497				-12732.4	0.161446
	-62298.3	0.333845				-59144.5	0.832039				-42224.6	0.198204
	-27786.1	0.265804				-27051.3	0.774011				-19783.2	0.150294
	-40731.1	0.320161				-37968.4	0.828258				-24936.2	0.187711
	-18814.4	0.285108				-17938.1	0.794037				-13954.5	0.177594
	-416.513	0.260428				243.283	0.776744				186.247	0.127484
	-21129.3	0.319057				-19843.5	0.820392				-14797.2	0.214422
	-43676.3	0.266782				-42091.6	0.776248				-23279.7	0.139283
	-2623.22	0.2226				-2133.33	0.737672				-2269.1	0.142507
	-184.952	0.251076				458.221	0.765915				438.812	0.110779
	-17390.2	0.285656				-16170.5	0.792925				-12359.7	0.16787
	1018.57	0.258938				1704.83	0.769847				1125.25	0.136122
	-23791.2	0.291836				-23069.9	0.796203				-12278.1	0.125588
	-30696	0.300067				-29841.2	0.810186				-17071.4	0.139524
	-35084.5	0.278877				-34487.6	0.79282				-20604.6	0.141417
	-53169.8	0.345222				-50477.4	0.843542				-33374.9	0.20337
	-56554.2	0.334611				-56668.1	0.840006				-35881.9	0.184932
	-49739.3	0.306566				-48750.2	0.822422				-34172	0.177702
	-2692.17	0.281861				-1844.78	0.783005				-1497.07	0.164988
	-27905.3	0.284235				-26922.2	0.79585				-17083.1	0.142895
	-1866.95	0.275154				-1095.87	0.784763				-671.024	0.153841
	-19784.5	0.294389				-18714.9	0.797887				-10394	0.149552
	-16265.6	0.343175				-15641	0.851544				-10752.5	0.206543
	-17331.2	0.301462				-16316.1	0.814804				-9318.46	0.150468
	-96341.5	0.317781				-88857	0.822838				-45556.3	0.165294
	-3327.01	0.277916				-2642.36	0.787055				-2492.58	0.173148
	-20574.1	0.299623				-19984.5	0.808645				-14284.1	0.168493
	-29497.5	0.293145				-27591.7	0.802299				-17268.1	0.160901
	-27703.5	0.350871				-26667.1	0.858405				-15470.5	0.184866
	-13167.3	0.315193				-11745.9	0.822411				-6315.56	0.173322
	-6578.38	0.273521				-5604.24	0.779136				-3638.1	0.153675
	-1559.14	0.291658				-949.524	0.802774				-523.995	0.146176
	-19358.4	0.313981				-18175.4	0.819453				-9809.32	0.149076
	-12454.2	0.311034				-11799.5	0.81894				-8319.98	0.183765
	-18088.8	0.277784				-16510.7	0.786698				-11144.7	0.169979
	-16220	0.290546				-14661.8	0.793821				-8300.41	0.159352
	-35893.6	0.282724				-33613.9	0.79644				-21497.8	0.167095
	-511.123	0.239701				171.669	0.750919				79.1322	0.125574
	-9646.28	0.274455				-8736.23	0.778243				-6447.99	0.154776
	-915.625	0.270511				-128.727	0.774997				-74.7528	0.154837
	-43886.6	0.290342				-41564	0.79939				-20558.2	0.136013
	-10061.6	0.302074				-9364.37	0.815372				-4743.16	0.135891
	-17332.3	0.269763				-16601.8	0.774449				-13417.5	0.167502
	-7148.99	0.295734				-6274.55	0.80486				-3994.86	0.153461
	-11886.5	0.243593				-10766.3	0.750949				-6524.2	0.140313
	-5427.92	0.24162				-4979.43	0.752785				-3934.04	0.136442
	-15151.9	0.266808				-14548.9	0.76772				-8679.44	0.126769
	-14068	0.301495				-12719.2	0.8083				-6546.53	0.149349
	-42897.4	0.311143				-41713.8	0.82349				-28716.8	0.179528
	-2649.94	0.245471				-1897.01	0.757763				-989.752	0.12005
	-7564.5	0.282526				-6593.23	0.792056				-4238.08	0.167258
	-1666.46	0.282156				-948.341	0.789757				-488.561	0.136772
	-11927.5	0.309861				-10989	0.813558				-6748.92	0.165504
	-27396	0.295954				-25289	0.803298				-13998	0.14817
	-17007.7	0.269344				-16278.3	0.766482				-12313.5	0.154264
	-7365.51	0.242806				-6877.39	0.754714				-6065.41	0.152593
	-7453.19	0.269388				-6540.25	0.782622				-3378.75	0.13016
	-22658.7	0.322131				-22157.3	0.832217				-12669.1	0.165487
	-12704.2	0.262509				-12038.8	0.766299				-9478.58	0.157662
	-22639.6	0.295752				-21257.1	0.793217				-15172.2	0.170769
	-21467.9	0.281235				-20539.9	0.785083				-11404.4	0.125759
	-24517.6	0.332637				-23115.9	0.843181				-10959.4	0.155358
	-4193.53	0.241925				-3440.4	0.759615				-2397.04	0.152672
	-14984.8	0.301293				-14347.7	0.80775				-10206.7	0.178
	-3464.7	0.248088				-2584.8	0.761424				-1629.13	0.147998
	-10676	0.305086				-9801.19	0.812623				-6109.82	0.160199
	-7740.42	0.262227				-7219.06	0.7775				-5073.72	0.140689
	-7901.4	0.271449				-7430.86	0.788846				-6726.74	0.184733
	-12970.7	0.302717				-11623.4	0.798864				-7188.44	0.177998
	-17575.1	0.289456				-16343.9	0.80433				-9013.24	0.144104
	-37027.3	0.323074				-33614	0.827355				-16701.4	0.174721
	-8951.45	0.271203				-7991	0.781367				-5527.48	0.15177
	-12498.3	0.28668				-11611.5	0.791016				-7404.15	0.145328
	-19425.6	0.254196				-19692.3	0.772218				-13668.9	0.138194
	-37451.9	0.288087				-37138.5	0.797336				-25854.2	0.166926
	-47595.8	0.306269				-44262	0.807067				-28214.5	0.173524
	-43510.8	0.282216				-41368.8	0.790648				-30401.3	0.175976
	-10801.4	0.260724				-10145.4	0.770646				-7476.77	0.15022
	-27756.1	0.300608				-27315.8	0.807589				-17959.5	0.161012
	-7568.55	0.251317				-6967.18	0.760861				-5256.99	0.139795
	-17960.8	0.307833				-17386	0.815529				-13591.9	0.191651
	-26900.8	0.271677				-26268.4	0.77357				-18509.1	0.145104
	-13479.6	0.309127				-12319.7	0.816006				-8712.41	0.184354
	-13267.6	0.27293				-12576.7	0.78657				-8260.61	0.14017
	-16186.2	0.273935				-15313.7	0.783282				-7876.27	0.127608
	-8241.59	0.278493				-7611.32	0.79198				-5025	0.140791
	-8990.93	0.279797				-7899.17	0.793142				-3846.68	0.133692
	-19930.5	0.246406				-19840.8	0.761458				-15164.2	0.14855
	-24866.3	0.326371				-24293.7	0.841237				-13832.3	0.160498
	-86215.2	0.331904				-80158.3	0.838278				-42892.7	0.196096
	-3053.13	0.282522				-2311.47	0.79002				-1625.5	0.148513
	-5354.62	0.270879				-4544.12	0.775972				-2779.71	0.137786
	-7962.42	0.299458				-7053.23	0.805787				-4893.92	0.170613
	-11740.2	0.297188				-10694.7	0.80282				-7533.81	0.1671
	-9393.24	0.286621				-8415.34	0.799357				-5380.33	0.149399
	-16658.5	0.311774				-15919	0.816088				-12247.6	0.190858
	-9008.42	0.239325				-8748.75	0.7524				-6841.7	0.138113
	-106337	0.311457				-101380	0.816442				-60826.6	0.182315
	-31822.6	0.319942				-29793.7	0.825301				-16796.6	0.172675
	-36539.5	0.373017				-34349.5	0.884374				-16111.4	0.195716
	-939.321	0.271533				-231.667	0.777379				-485.324	0.170132
	-6876.29	0.317394				-6013.93	0.823707				-4165.34	0.186515
	-8466.05	0.300132				-7375.56	0.808035				-4212.09	0.156497
	-10618.4	0.229471				-10362.6	0.744574				-8868.05	0.135515
	-6602.85	0.237984				-5819.24	0.757828				-4255.41	0.142247
	-66488.7	0.290991				-61450.1	0.807091				-35127.1	0.173015
	-19374.6	0.297271				-18031.1	0.80216				-11899.9	0.161111
	-13714.8	0.289498				-13018.5	0.799297				-9954.8	0.177488
	578.852	0.250964				1306.59	0.76782				946.435	0.125953
	-1541.88	0.281073				-853.759	0.789884				-296.133	0.126568
	-7734.07	0.300384				-6977.38	0.80429				-3826.84	0.141269
	-4234.39	0.260003				-3495.41	0.765768				-1915.61	0.12828
	-16690	0.326906				-16205.7	0.832096				-9986.17	0.172489
	-6383.48	0.302362				-5353.79	0.803648				-2968.79	0.170282
	-39363.2	0.341808				-38573	0.848951				-23898.4	0.183839
	-22967.6	0.312445				-21154.2	0.81709				-10976.7	0.157668
	-4604.19	0.268829				-4154.76	0.780667				-3298.12	0.161599
	-18223.9	0.329314				-17259	0.841106				-9856.1	0.167244
	-8110.24	0.307907				-7280.25	0.814795				-5131.01	0.170303
	-5194.15	0.268439				-4550.52	0.78164				-2959.39	0.135478
	-51687.3	0.318884				-49932.7	0.824713				-32380.2	0.192411
	-67912.7	0.305911				-67650.6	0.817042				-52080.3	0.186279
	-10397.3	0.293735				-9316.67	0.803537				-3712.82	0.124004
	-12138.3	0.311151				-11334.3	0.812091				-7032.7	0.160008
	-4279.19	0.262241				-3732.36	0.775659				-2396.04	0.136803
	-44864.3	0.28951				-43694.3	0.805877				-37731.3	0.224565
	-10297.4	0.27329				-9624.41	0.789299				-6040.35	0.137446
	-6767.06	0.266424				-6113.92	0.775654				-4203.37	0.140057
	-28549.7	0.314798				-25873.5	0.816086				-14758	0.172594
	-14982.6	0.26214				-13840	0.769297				-9901.63	0.155149
	-10142.6	0.287043				-9542.04	0.801031				-5072	0.130024
	-1394.79	0.246459				-641.313	0.750765				-618.627	0.137538
	-4529.71	0.277503				-3876.88	0.79351				-1958.85	0.121133
	-9477.37	0.270737				-8805.93	0.77555				-5905.02	0.140964
	-17419.7	0.279079				-16273	0.786761				-10495.8	0.156066
	-2414.74	0.299979				-1707.58	0.808217				-689.281	0.132778
	-23231.1	0.303286				-21318.7	0.802577				-15732.6	0.178701
	-18566.5	0.268222				-17963.1	0.777158				-11694.9	0.143373
	-10280.3	0.268316				-9795.49	0.778708				-7384.67	0.150258
	-76464.3	0.29755				-71535.5	0.7957				-37130.3	0.153734
	-32658	0.316926				-30880	0.819003				-18727.7	0.173983
	-20113.1	0.266498				-18220	0.786				-11100.3	0.155353
	-32520	0.331306				-30898.5	0.828824				-17890.3	0.169519
	-16119.5	0.313953				-14525.5	0.818279				-7301.73	0.15752
	-12042.9	0.299937				-11101.6	0.808666				-7261.51	0.164557
	-20401.5	0.30558				-18698.6	0.810988				-11988.9	0.170831
	-29564.6	0.300377				-28328.1	0.807548				-20647.5	0.172383
	-8268.98	0.294294				-7250.64	0.802481				-3797.9	0.145714
	-21287.2	0.298545				-20046.6	0.804508				-11814.8	0.149475
	-111.777	0.254487				589.677	0.763325				273.191	0.139207
	-13810.4	0.322566				-12608.8	0.819462				-7354.57	0.165033
	-4930.79	0.26527				-4066.96	0.784865				-2163.84	0.141765
	-18461.5	0.336712				-17396.7	0.845759				-10907.9	0.185153
	-7207.34	0.28209				-6368.49	0.781917				-3066.83	0.116861
	-17261.8	0.300833				-16765.8	0.819307				-14211.2	0.207756
	-36901.3	0.258467				-35931.5	0.770591				-21834.4	0.136485
	-9247.71	0.268079				-7945.73	0.783426				-3619.41	0.126064
	-7000.58	0.330916				-6031.12	0.835725				-3301.75	0.157843
	-16630.6	0.27705				-15872.7	0.783529				-11122.3	0.157717
	-6856.91	0.324125				-6133.17	0.831421				-4913.84	0.199771
	-7641.75	0.256678				-7052.41	0.765746				-5475.25	0.155698
	-72922	0.316761				-68515.4	0.816848				-33489.2	0.147517
	-3926.71	0.287514				-3076.85	0.792084				-1791.55	0.141414
	-18612.8	0.25748				-17122.8	0.764857				-11313.1	0.142101
	-8228.5	0.247811				-7847.35	0.76386				-6278.95	0.144369
	-16055	0.27567				-14693	0.779494				-9469.51	0.155991
	-62775.8	0.357552				-60620.8	0.861871				-38348.4	0.198855
	-20661.5	0.321438				-20100.2	0.831496				-16772.6	0.208851
	-14729.5	0.250609				-13600.5	0.764011				-6872.21	0.124494
	-16290.2	0.275165				-15209.9	0.785705				-7896.76	0.126771
	-7299.39	0.265371				-6148.86	0.7755				-2114.88	0.115251
	-6448.15	0.27423				-5537.61	0.788773				-3004.36	0.137461
	246.408	0.286679				940.271	0.793201				701.215	0.137654
	-8964.48	0.299946				-8110.46	0.810714				-6215.01	0.187893
	-13020	0.281823				-11752.4	0.799272				-8791.46	0.198149
	-9132.75	0.288099				-8132.76	0.79139				-5659.22	0.156153
	-68419.4	0.30904				-67995.2	0.823854				-41855.6	0.167637
	-15070.7	0.2785				-13967.8	0.780989				-8864.34	0.148617
	-6872.82	0.30001				-5916.16	0.81057				-2428.55	0.138123
	-112055	0.336473				-109176	0.849012				-80913.3	0.224725
	-3322.17	0.270115				-2651.77	0.783244				-1597.71	0.13819
	-4459.26	0.276725				-3701.05	0.779737				-3692.49	0.190505
	-12632.9	0.284232				-12046.1	0.797528				-7725.98	0.143981
	-20549	0.292518				-19839.4	0.803671				-14305.7	0.16644
	-31570.5	0.295607				-31076.7	0.802977				-20920.4	0.159264
	-14743	0.267962				-13563.5	0.782192				-7455.31	0.141016
	-5338.73	0.291123				-4542.82	0.796005				-2908.18	0.151932
	-4366.84	0.310753				-3403.68	0.815092				-1866.46	0.16393
	-2106.35	0.275196				-1475.15	0.793746				-638.352	0.124557
	-16459.5	0.284505				-15231.6	0.784719				-7361.25	0.132786
	-37587.3	0.277683				-34986.3	0.786341				-23170.7	0.183459
	-3409.88	0.274142				-2845.1	0.784019				-1891.09	0.141292
	-18220.7	0.294493				-17712.1	0.804387				-11128.7	0.151958
	-15181.9	0.298866				-13593.2	0.803387				-8057.09	0.156225
	-7574.05	0.272169				-6788.71	0.786823				-4262.45	0.155355
	-17538.8	0.270723				-15706.5	0.789514				-7769.86	0.140596
	-23193.2	0.287943				-21979.6	0.796527				-13648.8	0.154409
	-19397.1	0.318579				-17962.5	0.823135				-12304.7	0.180704
	-17291.8	0.298007				-16635.7	0.810272				-8948.17	0.13606
	-4332.95	0.302031				-3330.03	0.815924				-1357.05	0.145614
	-1289.73	0.28369				-461.614	0.7983				325.827	0.116923
	-11907.3	0.264913				-11491.8	0.773666				-7092.76	0.134168
	-14253.4	0.292949				-12941.4	0.795223				-7894.52	0.159425
	-13480.7	0.259563				-13034.8	0.765446				-9559.56	0.140782
	-25832.3	0.280705				-23639.6	0.789215				-14653.1	0.156671
	-27620	0.290413				-26398.9	0.795616				-15508.7	0.14951
	-33728.7	0.26325				-31887.9	0.763845				-22741.1	0.166021
	-368.67	0.260436				280.667	0.772264				-80.4224	0.159549
	-12253.3	0.290254				-11221.9	0.79792				-8675.62	0.18325
	-30330.5	0.280161				-29875.6	0.788006				-22673.3	0.16817
	-7633.28	0.264807				-6967.14	0.778678				-4936.9	0.144379
	-17769.4	0.299162				-16580.3	0.807565				-10504.2	0.162568
	-3233.3	0.256149				-2505.21	0.764148				-2273.86	0.154949
	-24870.5	0.308008				-23829.7	0.81332				-13856.8	0.151369
	-1441.05	0.314925				-657	0.820337				-348.703	0.164297
	-2608.53	0.284161				-1835.2	0.796235				-1311.1	0.155187
	-25140.7	0.262816				-24042	0.765649				-17224.7	0.152125
	-12794.5	0.287062				-11453.2	0.793833				-7773.68	0.167044
	-3523.96	0.254477				-2946.66	0.769807				-2471.14	0.150858
	-5383.15	0.295453				-4388.27	0.801013				-2098.52	0.152138
	-6986.24	0.280763				-6286.44	0.793772				-3933.02	0.139287
	-6526.95	0.27913				-5757.08	0.782052				-3511.66	0.140739
	-20855.1	0.29785				-19760.5	0.810181				-11773.7	0.157769
	-16308.8	0.262038				-15249.6	0.774853				-11190.5	0.159141
	-11492.2	0.270391				-10555.6	0.775146				-7290.85	0.142743
	-264.429	0.241668				335.523	0.756184				11.5288	0.139841
	-8210.35	0.279088				-7560.81	0.792158				-4589.74	0.134342
	-17069	0.275525				-16620.9	0.792878				-11857.4	0.15068
	-7566.25	0.269768				-6580.64	0.782576				-3334.4	0.147708
	-220.454	0.26151				474.649	0.76884				362.532	0.135271
	-16700.3	0.318365				-15500.3	0.824497				-8766.16	0.163564
	-18344.3	0.284157				-17365.1	0.788941				-11501.7	0.146256
	-78749.2	0.384007				-73508.6	0.88705				-50273.1	0.273153
	-29042.9	0.292665				-26821.6	0.797727				-17934	0.163561
	-22387.6	0.280481				-21487.8	0.787268				-12194.6	0.13693
	-15843.9	0.309252				-15167.1	0.808364				-12094.6	0.199086
	-27218	0.274802				-27163.8	0.793027				-22442.5	0.187487
	-1264.43	0.276783				-551.468	0.786764				-494.906	0.153258
	-615.291	0.263391				83.6628	0.777668				100.081	0.132286
	-17442.7	0.255752				-16841.9	0.766761				-10960.1	0.146047
	-42311.1	0.455873				-40334.7	0.952202				-23144	0.25109
	-6042.36	0.325351				-5035.66	0.833248				-3029.3	0.166792
	-14042.9	0.306504				-12745.1	0.810058				-6383.73	0.150758
	-50522.2	0.275628				-49999.8	0.782652				-35192.3	0.150023
	-17999.1	0.305533				-16583.6	0.806554				-10473.2	0.159041
	-67017.5	0.320369				-67288.5	0.831157				-41064.8	0.165416
	-784.169	0.266159				-72.7085	0.777564				99.061	0.136377
	-7377.75	0.260101				-6374.57	0.77269				-2702.26	0.109079
	-20152.2	0.302469				-18453.8	0.812171				-11487.5	0.161815
	-8336.99	0.259607				-7194.51	0.758894				-4899.3	0.14722
	-10806.3	0.337242				-9726.5	0.841861				-4625.37	0.149685
	-6225.94	0.291418				-5295.29	0.794112				-3896.75	0.175731
	-23445.2	0.281205				-21438.6	0.7933				-10715.7	0.150203
	-34917.8	0.279064				-31546.8	0.789843				-15355.2	0.150319
	-45139.1	0.304553				-43716.1	0.814315				-32243	0.187793
	-29039.8	0.301103				-28204.3	0.809006				-17380.5	0.157311
	-23886.2	0.37015				-22252.1	0.874709				-17238	0.26769
	-11150	0.290312				-10128.1	0.795399				-5905.45	0.136469
	-8024.76	0.249718				-7442.71	0.763762				-4323.25	0.125968
	-47127.2	0.343969				-44848.6	0.848256				-26195.9	0.192391
	-8199.29	0.265942				-7642.92	0.779502				-4717.83	0.126467
	-33491.2	0.277748				-33163.7	0.786115				-22728.1	0.144613
	-47748.6	0.333412				-45018.7	0.834815				-27202.6	0.191595
	-1653.73	0.283039				-888.565	0.791675				-522.324	0.146932
	-7644.35	0.268168				-6668.17	0.781776				-4399.03	0.14431
	-7649.54	0.251317				-7076.51	0.76622				-5265.04	0.147404
	-10568.3	0.300007				-9500.63	0.807098				-5088.24	0.152282
	-12141.3	0.262356				-10944.4	0.770541				-6955.22	0.145263
	-25734.1	0.318104				-24923.4	0.826083				-17424.1	0.181992
	-18128	0.299385				-16819	0.809202				-10123.5	0.160578
	-16960.9	0.29138				-15920	0.796112				-12791.3	0.184396
	-21039.2	0.2782				-20287.6	0.792628				-13014.4	0.147212
	-26109.3	0.335299				-25930.2	0.844939				-13687.4	0.15555
	-11273.9	0.276532				-10441	0.787582				-7340.66	0.151316
	-27697.1	0.232848				-26259.5	0.7477				-20496.6	0.153582
	-1873.29	0.259595				-1192.18	0.769533				-692.027	0.123354
	-8565.01	0.26995				-7880.39	0.780222				-5527.02	0.147142
	-3649.72	0.288331				-2835.94	0.794754				-1316.76	0.130517
	-1746.91	0.250021				-913.05	0.761292				-595.568	0.147959
	-2829.98	0.262367				-2029.53	0.771013				-1065.74	0.137229
	-39248.5	0.295352				-36782.6	0.800985				-20849.8	0.157609
	-41583.3	0.278624				-38732.6	0.791756				-24382.6	0.161927
	-43113.1	0.319918				-39782.8	0.824382				-22672.3	0.177567
	-3858.64	0.244542				-3285.74	0.758934				-3120.48	0.159111
	-49429.4	0.298976				-47734.2	0.803395				-28068.4	0.144548
	-20261.6	0.309372				-18820.4	0.814069				-8882.73	0.137772
	-21510.8	0.266578				-20247.6	0.772479				-11280	0.140156
	-13465.9	0.338043				-13053.9	0.848028				-9584.5	0.21017
	-27461.1	0.310112				-25093.1	0.814467				-15958.5	0.182579
	-17056.6	0.275299				-15617	0.777542				-6915.43	0.117903
	-51041	0.322027				-50046	0.830767				-35582.9	0.187237
	-15257.9	0.22307				-14974.3	0.741981				-11889.6	0.12697
	-764.395	0.267319				-28.4861	0.768607				-104.464	0.142505
	-11696.1	0.297905				-10835.9	0.8083				-7352.31	0.178467
	-17146.5	0.244254				-16622.8	0.760315				-10960.3	0.128188
	-9273.46	0.239043				-8987.69	0.758028				-7973.62	0.147495
	-11913.1	0.244141				-11687.2	0.75926				-6636.17	0.107257
	-1215.97	0.261394				-533.418	0.77308				-279.458	0.130926
	-1205.33	0.278561				-455.358	0.780456				-452.877	0.162883
	-6485.3	0.338914				-5465.51	0.84738				-2519.42	0.182454
	-10160.1	0.261795				-9104.41	0.766971				-5976.34	0.157252
	-21117	0.262454				-20782.9	0.783936				-10853.3	0.121254
	-37381.1	0.331877				-35442.7	0.830374				-23455.8	0.182153
	-4030.11	0.259328				-3355.99	0.768738				-3356.08	0.169715
	-27258.4	0.263793				-24871.1	0.770606				-15436.5	0.150467
	-6202.79	0.265056				-5503.22	0.77554				-4057.85	0.141386
	-3754.7	0.290764				-3046.82	0.797791				-2438.73	0.166729
	-16248.3	0.230638				-15856.7	0.742272				-9650.44	0.109245
	-7721.95	0.259333				-7305.78	0.768525				-5624.89	0.148376
	-15804.9	0.292855				-14027.1	0.804096				-7281.39	0.155646
	-38282.2	0.310606				-35727.1	0.821649				-16736.9	0.156779
	-17820.9	0.26224				-17039.1	0.777387				-13594.4	0.169668
	-10750	0.282784				-10072.2	0.79246				-5973.78	0.141065
	-12046.4	0.29582				-11176.2	0.804349				-7359.1	0.160835
	-4283.26	0.261119				-3473.25	0.771711				-3027.03	0.158213
	-38389.9	0.277867				-37442.9	0.787853				-26080.3	0.153964
	-8001.75	0.286241				-6929.83	0.789384				-4131.81	0.145711
	-32108.4	0.268208				-31988.6	0.772187				-21496.1	0.143069
	-39646.6	0.295344				-39959.7	0.80983				-26573.9	0.165459
	-8436.69	0.275436				-7765.19	0.79287				-4189.25	0.125365
	-6355.72	0.261065				-5739.9	0.77069				-3047.05	0.126279
	-7040.64	0.263443				-6523.02	0.774965				-3745.8	0.123327
	-26600.8	0.30516				-25122.1	0.803833				-13188.4	0.134606
	-6034.24	0.266457				-5500.37	0.782458				-3390.08	0.139506
	-3426.59	0.24339				-3038.8	0.755907				-1573.9	0.110702
	-30526.7	0.297983				-27835.8	0.802909				-16373	0.174101
	-7364.54	0.268788				-6425.78	0.773428				-4735.34	0.158437
	-3393.02	0.265604				-2670.63	0.779885				-1873.7	0.142044
	-16462.4	0.29612				-15251.2	0.799634				-9778.83	0.16552
	-5703.62	0.301292				-4690.59	0.804137				-3063.1	0.173093
	-12751.5	0.264939				-12109.4	0.774907				-9776.33	0.156203
	-10076.4	0.296127				-9434.45	0.809282				-5117.9	0.138667
	-65254.7	0.314461				-62381.1	0.814651				-39277.9	0.17674
	-17014.1	0.275019				-15829	0.781444				-9108.9	0.137302
	-39918.5	0.317931				-38497.1	0.825238				-22373.3	0.154967
	-15124.2	0.318837				-13776.7	0.825492				-8279.04	0.167362
	-3185.44	0.264361				-2360.59	0.767829				-1741.01	0.151309
	-17147.8	0.295751				-15611.2	0.794807				-9397.84	0.1581
	-7352.13	0.261722				-6843.15	0.773252				-4669.08	0.141243
	-20189	0.310917				-18896.6	0.819671				-10967.2	0.171121
	-10455.8	0.291476				-9921.14	0.805641				-5831.03	0.140113
	-25151.6	0.286031				-24782.8	0.79585				-17364.1	0.158808
	-25113.7	0.318385				-24520.5	0.832681				-17474.4	0.182728
	-5896.63	0.30446				-4682.6	0.809668				-2464.24	0.171779
	-17437.1	0.306975				-16331	0.813369				-10532.6	0.166767
	-7382.6	0.298082				-6396.67	0.809601				-3085.79	0.15736
	-14373.5	0.27323				-13355	0.782586				-9517.12	0.165804
	-16902.7	0.282447				-16278.3	0.788738				-11010.1	0.149748
	-27840.4	0.297095				-26755.8	0.799914				-16636	0.148653
	-14199.6	0.249843				-13786.8	0.765982				-9920.56	0.137302
	-8117.27	0.301809				-7141.98	0.806498				-4776.79	0.161804
	-12153.6	0.259138				-11599.4	0.766554				-7842.93	0.137913
	-14150.3	0.255071				-13706.7	0.770092				-12322.4	0.162598
	-11205	0.257235				-10025.1	0.773153				-6218.2	0.147026
	390.237	0.254993				1079.36	0.762999				593.404	0.150282
	-12570.9	0.267379				-12008.1	0.778261				-8987.33	0.153073
	-24469.5	0.293948				-23957.5	0.806709				-17050.8	0.163956
	-23762.8	0.294666				-21326	0.805905				-11972.9	0.165038
	-837.994	0.26831				-166.528	0.783499				29.1607	0.131046
	-6880.4	0.259277				-6167.04	0.76842				-4603.72	0.145775
	-13962.3	0.274359				-13266.2	0.78395				-8282.29	0.137093
	-1493.74	0.260256				-842.195	0.774198				-684.237	0.139195
	-14636	0.289728				-13542.6	0.801332				-7291.37	0.134773
	-2316.01	0.268552				-1609.58	0.771445				-492.942	0.10761
	-2947.27	0.285274				-1979.67	0.795202				-656.627	0.137354
	-4816.26	0.270297				-4076.1	0.775514				-3168.9	0.152666
	-4213.5	0.250697				-3554.24	0.759972				-3364.33	0.168244
	-14768.4	0.278123				-13594.6	0.790955				-9996.84	0.19478
	-35770	0.314086				-33319.4	0.817708				-19405.8	0.160568
	-25859.3	0.287737				-25401.1	0.797669				-15796.2	0.143456
	-7100.72	0.284387				-6351.08	0.793803				-4646.01	0.156398
	-58987.6	0.427246				-57224.5	0.924629				-32233.7	0.226206
	-15026.1	0.282862				-13786.8	0.788212				-9414.96	0.166584
	-33793.9	0.329101				-30997.1	0.836837				-17809.5	0.18704
	-24298.6	0.264671				-23745.3	0.778475				-13083.4	0.121133
	-19355.6	0.281476				-17951.8	0.785175				-9656.99	0.136873
	-98100.7	0.352832				-91094.1	0.851577				-42598.5	0.177632
	-49616.9	0.294836				-48235.8	0.799808				-31425.3	0.151977
	-57357.6	0.309325				-55234.1	0.819317				-39699.1	0.20025
	-50226.7	0.287562				-48602.8	0.783335				-31447.1	0.154
	-9758.76	0.296986				-8949.57	0.81018				-6301.82	0.173232
	-172.798	0.244461				464.396	0.760476				216.555	0.139689
	-22675.9	0.292111				-21073.9	0.796308				-10192.3	0.131993
	-6453.86	0.236476				-6195.74	0.752482				-4783.79	0.130688
	-8559.14	0.290836				-7763.01	0.800562				-5966.1	0.17094
	-1812.18	0.293439				-1052.4	0.793967				-689.685	0.153887
	-11669.7	0.247357				-10744.9	0.764218				-5159.06	0.11206
	-16962.8	0.291644				-15526.3	0.807678				-9611.05	0.174511
	-6299.45	0.239937				-5626.17	0.756539				-2457.98	0.110913
	-12822.2	0.334291				-11434.5	0.830219				-5316.9	0.163489
	-2080.65	0.285255				-1312.94	0.791678				-1179.05	0.165488
	-26071.7	0.30423				-23585.6	0.80863				-14419.6	0.181481
	-8049.51	0.325791				-7145.14	0.834959				-4019.18	0.154432
	-1870.58	0.274148				-1114.26	0.781857				-614.983	0.140588
	-82951.1	0.298701				-76562.3	0.804774				-49716.9	0.18462
	-7259.85	0.25702				-6649.11	0.772999				-4778.17	0.142053
	-27373.1	0.273037				-25768.5	0.776498				-17344.4	0.164234
	-21738.6	0.313538				-20913.2	0.813347				-12535	0.162195
	-29878.4	0.299224				-28295.6	0.815116				-11590.3	0.126
	-49442.2	0.29508				-47839.5	0.801811				-29817.9	0.175482
	-4003.16	0.276182				-3397.82	0.789404				-2184.66	0.139453
	608.13	0.270533				1314.02	0.78376				941.015	0.126684
	-930.253	0.239609				-254.829	0.753136				-652.736	0.148777
	-24861.7	0.291392				-22613.5	0.79976				-12732.6	0.168132
	-44870.9	0.297548				-41484.2	0.803911				-24717.6	0.182331
	-19600.1	0.268553				-18656.4	0.786156				-10394.8	0.135307
	-6519.13	0.290147				-5586.29	0.799631				-3257.88	0.152909
	-16549	0.287158				-15465.1	0.791278				-11677.4	0.175494
	-14025.6	0.304535				-12610	0.808407				-6719.09	0.151304
	-7089.82	0.278603				-6049.5	0.785695				-3392.2	0.145869
	-3614.63	0.297535				-2796.87	0.805104				-1577.64	0.154032
	-17824.6	0.279087				-16913.2	0.782513				-10652.2	0.141491
	-58160.7	0.302945				-53471.4	0.806415				-30279	0.17371
	-22307.1	0.281201				-21595.7	0.785308				-13875.7	0.144205
	-16922	0.257843				-16169.7	0.765424				-13247.3	0.16043
	-4430.26	0.254605				-3809.98	0.757072				-2723.78	0.143143
	-11059.3	0.264783				-10300	0.778061				-6010.53	0.134364

## Sheet: S7 Fig
A					B					C
	cRatio	Inac Vac	No vac			cRatio	Inac Vac	No vac			cRatio	Inac Vac	No vac
	0	0.896	0.104			0	0.892	0.108			0	0.832	0.168
	10000	0.973	0.027			10000	1	0			10000	0.913	0.087
	20000	0.999	0.001			20000	0.999	0.001			20000	0.99	0.01
	30000	1	0			30000	0.999	0.001			30000	1	0
	40000	1	0			40000	0.999	0.001			40000	1	0
	50000	1	0			50000	0.999	0.001			50000	1	0
	60000	1	0			60000	0.999	0.001			60000	1	0
	70000	1	0			70000	0.999	0.001			70000	1	0
	80000	1	0			80000	0.999	0.001			80000	1	0
	90000	1	0			90000	0.999	0.001			90000	1	0
	100000	1	0			100000	0.999	0.001			100000	1	0
	110000	1	0			110000	0.999	0.001			111927	1	0
	111927	1	0			111927	0.999	0.001			110000	1	0
	120000	1	0			120000	0.999	0.001			120000	1	0
	130000	1	0			130000	0.999	0.001			130000	1	0
	140000	1	0			140000	0.999	0.001			140000	1	0
	150000	1	0			150000	0.999	0.001			150000	1	0
	160000	1	0			160000	0.999	0.001			160000	1	0
	170000	1	0			170000	0.999	0.001			170000	1	0
	180000	1	0			180000	0.999	0.001			180000	1	0
	190000	1	0			190000	0.999	0.001			190000	1	0
	200000	1	0			200000	0.999	0.001			200000	1	0
	210000	1	0			210000	0.999	0.001			210000	1	0
	220000	1	0			220000	0.999	0.001			220000	1	0
	230000	1	0			230000	0.999	0.001			230000	1	0
	240000	1	0			240000	0.999	0.001			240000	1	0
	250000	1	0			250000	0.999	0.001			250000	1	0
	260000	1	0			260000	0.999	0.001			260000	1	0
	270000	1	0			270000	0.999	0.001			270000	1	0
	280000	1	0			280000	0.999	0.001			280000	1	0
	290000	1	0			290000	0.999	0.001			290000	1	0
	300000	1	0			300000	0.999	0.001			300000	1	0
	310000	1	0			310000	0.999	0.001			310000	1	0
	320000	1	0			320000	0.999	0.001			320000	1	0
	330000	1	0			330000	0.999	0.001			330000	1	0
	340000	1	0			340000	0.999	0.001			340000	1	0
	350000	1	0			350000	0.999	0.001			350000	1	0
	360000	1	0			360000	0.999	0.001			360000	1	0
	370000	1	0			370000	0.999	0.001			370000	1	0
	380000	1	0			380000	0.999	0.001			380000	1	0
	390000	1	0			390000	0.999	0.001			390000	1	0
	400000	1	0			400000	0.999	0.001			400000	1	0
	410000	1	0			410000	0.999	0.001			410000	1	0
	420000	1	0			420000	0.999	0.001			420000	1	0
	430000	1	0			430000	0.999	0.001			430000	1	0
	440000	1	0			440000	0.999	0.001			440000	1	0
	450000	1	0			450000	0.999	0.001			450000	1	0
	460000	1	0			460000	0.999	0.001			460000	1	0
	470000	1	0			470000	0.999	0.001			470000	1	0
	480000	1	0			480000	0.999	0.001			480000	1	0
	490000	1	0			490000	0.999	0.001			490000	1	0
	500000	1	0			500000	0.999	0.001			500000	1	0
	510000	1	0			510000	0.999	0.001			510000	1	0
	520000	1	0			520000	0.999	0.001			520000	1	0
	530000	1	0			530000	0.999	0.001			530000	1	0
	540000	1	0			540000	0.999	0.001			540000	1	0
	550000	1	0			550000	0.999	0.001			550000	1	0
	560000	1	0			560000	0.999	0.001			560000	1	0
	570000	1	0			570000	0.999	0.001			570000	1	0
	580000	1	0			580000	0.999	0.001			580000	1	0
	590000	1	0			590000	0.999	0.001			590000	1	0
	600000	1	0			600000	0.999	0.001			600000	1	0
	-1605.7	0.162871				-1612.06	0.703362				-496.857	0.126764
	-945.038	0.174035				-809.783	0.703201				59.9138	0.135467
	-630.375	0.191336				-551.847	0.726253				395.702	0.146354
	-3655.96	0.218687				-3451.82	0.741866				-646.764	0.13282
	-6608.29	0.160508				-6881.11	0.695442				-3701.04	0.116898
	-7356.78	0.19699				-7268.47	0.723605				-4413.67	0.14679
	2210.85	0.189021				2469.73	0.71948				2497.76	0.135104
	-17058.1	0.22008				-17323.6	0.74531				-9711.58	0.147191
	-1681	0.191103				-1676.71	0.72417				91.0801	0.125773
	-8581.19	0.193529				-8703.48	0.726808				-4910.91	0.13784
	-9434.71	0.182319				-9878.5	0.715228				-6010.76	0.138418
	-4768.65	0.226447				-4526.73	0.749655				-2080.14	0.154455
	641.503	0.160818				742.989	0.695797				1305.09	0.118316
	1048.89	0.131069				985.684	0.668527				1429.74	0.102189
	1507.49	0.157176				1684.46	0.689292				1878.93	0.125239
	-18926	0.179802				-19763.1	0.716276				-14354.7	0.145515
	-9147.22	0.206363				-9423.49	0.738978				-5432.96	0.15305
	-17791.5	0.187813				-18262.2	0.712604				-10651.3	0.130242
	-1196.7	0.170841				-1077.35	0.701724				-264.175	0.134327
	-11461.9	0.173937				-11370.8	0.707549				-8665.98	0.147597
	-12004.7	0.197523				-12327.7	0.728908				-8330.69	0.154929
	-8428.84	0.1956				-8666.31	0.725178				-3684.05	0.120154
	-16314.2	0.146822				-17692.1	0.683075				-10416.2	0.109169
	-33572.4	0.222919				-33844.1	0.751057				-20468.4	0.154946
	-3455.58	0.169017				-3408.51	0.696497				-1723.9	0.131817
	-6569.56	0.17523				-7059.43	0.707606				-3965.96	0.130685
	-24462.6	0.242715				-25336.7	0.772996				-15109.9	0.169428
	-10682.4	0.202907				-11164.9	0.737554				-8714.97	0.176767
	1659.09	0.164265				1840.32	0.70095				2073.6	0.120957
	-48175.1	0.240449				-48459.7	0.768507				-27125.3	0.151017
	-946.113	0.182191				-749.904	0.707698				83.9576	0.141688
	-18800	0.230045				-18878	0.756058				-16468.4	0.213003
	-13129	0.189296				-13439.9	0.723681				-9538.77	0.15019
	-9197.7	0.165517				-10065	0.703024				-5126.28	0.116336
	-4064.97	0.199027				-3967.5	0.728232				-852.741	0.114437
	-3845.42	0.197025				-3937.59	0.732153				-1195.46	0.126281
	-19186.3	0.188225				-19296.5	0.715577				-12843.6	0.14222
	-9545.94	0.196529				-9346.03	0.721548				-5227.38	0.136929
	-8725.52	0.185824				-8967.25	0.714975				-5767.16	0.145504
	-16714.1	0.175743				-17328.8	0.706274				-9285.33	0.118829
	-1800.81	0.179407				-1773.37	0.709971				-539.91	0.135177
	-2165.33	0.16684				-2119.34	0.693522				-1220.29	0.141538
	-11716.9	0.245324				-12526.5	0.785278				-8261.39	0.195166
	-18441.7	0.213512				-18978.4	0.734263				-13779.9	0.172882
	-65568.4	0.214998				-68226.5	0.746099				-42420.4	0.153599
	316.656	0.153903				312.909	0.691277				1550.08	0.0930893
	-10525.4	0.193451				-10483	0.715446				-6517.23	0.14006
	-8301.33	0.226816				-8520.35	0.760743				-7633.28	0.221381
	-48073.6	0.31201				-48458.1	0.838303				-22953.7	0.179393
	-33264.5	0.208499				-34478.2	0.741703				-23842.7	0.157676
	-48172.5	0.207388				-49033.8	0.731945				-33749.1	0.153828
	-41627.6	0.173235				-45010.2	0.706583				-39237.8	0.164626
	-2766.36	0.205409				-2644.86	0.729068				-572.61	0.132269
	-5671.71	0.195678				-5669.89	0.727245				-2892.42	0.138798
	-21479.8	0.208574				-22116.5	0.739096				-11628.5	0.130405
	-65122	0.220446				-64489.5	0.741055				-38232.1	0.142175
	-19541.2	0.187543				-20179.9	0.724219				-15511.5	0.157237
	-7184.72	0.181099				-7195.35	0.708246				-4726.94	0.140054
	-49845.7	0.215707				-50465.4	0.742623				-36430.3	0.168236
	-14951.3	0.178545				-15743.6	0.698492				-10961.3	0.140855
	-12639.6	0.239981				-12965.7	0.770109				-6119.65	0.157355
	-2206.1	0.195059				-2225.81	0.726211				-513.094	0.137874
	-33240.4	0.295186				-33992.5	0.823959				-22310.1	0.216491
	2122.25	0.174848				2340.71	0.70635				2419.35	0.124823
	-6591.97	0.187378				-6850.54	0.722979				-4665.43	0.156045
	-20459	0.190828				-21144	0.721354				-15220.4	0.155441
	-22735.5	0.247779				-22658.3	0.766715				-15754.8	0.193713
	1337.25	0.187879				1597.82	0.711432				1746.87	0.149168
	-728.657	0.181856				-484.354	0.709381				510.963	0.12777
	-7142.97	0.190527				-7212.32	0.72161				-3645	0.128275
	-34285.9	0.23045				-33241.5	0.750991				-25060.4	0.18292
	-15561.8	0.193978				-15426.7	0.724931				-7277.38	0.11503
	-272.756	0.157197				-264.094	0.690072				708.058	0.112734
	-38376.1	0.319445				-39280.4	0.847142				-20402.9	0.204033
	-8146.25	0.145658				-9166.27	0.682119				-7794.66	0.138701
	-5046.47	0.175186				-5197.31	0.704288				-3741.98	0.149926
	-6056.17	0.20842				-5791.09	0.731703				-2691.21	0.139523
	-3410.37	0.171505				-3318.24	0.69911				-1542.1	0.127236
	-3481.95	0.202614				-3238.33	0.726791				-1376.97	0.141912
	-852.506	0.209722				-647.523	0.735616				778.115	0.129915
	-2912.62	0.179794				-2963.2	0.718389				-1195.67	0.1298
	-1063.97	0.169765				-974.103	0.703266				-294.945	0.142291
	-12840.3	0.179333				-13199.9	0.70267				-7749.78	0.126112
	-4905.02	0.152227				-5426.2	0.692217				-1912.88	0.098308
	-284.216	0.156471				-333.321	0.694				-94.7022	0.143696
	-3117.31	0.204767				-2988.85	0.735448				-359.999	0.121448
	-4814.15	0.207461				-4599.85	0.733736				-1579.65	0.128886
	-3092.66	0.16217				-3178.63	0.694618				-1808.8	0.133146
	-105784	0.311723				-110080	0.845591				-74755.8	0.243307
	-14147.2	0.181863				-15162.6	0.715641				-13301.9	0.170961
	-5791.12	0.164507				-5945.13	0.695148				-6795.5	0.1825
	-3578.05	0.187228				-3557.13	0.71751				-1551.55	0.135713
	-7756.01	0.222529				-7792.99	0.757512				-4109.87	0.158167
	-55299.1	0.202948				-56604.2	0.736813				-37519	0.146788
	-2312.98	0.148399				-2464.6	0.684109				-1484.48	0.127047
	-10639	0.188406				-10764.7	0.708829				-5574.53	0.124577
	-28367.9	0.177054				-31029.2	0.715983				-23801.1	0.148209
	-568.129	0.149864				-501.866	0.675439				406.386	0.113242
	-7121.16	0.179002				-7244.21	0.706595				-5194.74	0.148295
	-21981.6	0.200406				-21730.7	0.725366				-13918.2	0.14289
	-1343.36	0.171184				-1195.9	0.701809				-290.285	0.135438
	-5692.11	0.183448				-5798.32	0.71306				-3112.99	0.134298
	2650.77	0.132008				2854.94	0.663323				2613.84	0.13618
	-5933.68	0.208439				-5951.42	0.735776				-3788.61	0.163342
	-4545.2	0.171591				-4773	0.700993				-2791.41	0.136727
	-279.796	0.177706				-25.805	0.702965				511.28	0.145584
	-10462.3	0.173632				-11210	0.704526				-6561.95	0.12493
	-5515.38	0.18095				-5484.69	0.705754				-3164.7	0.135653
	-14214.3	0.168334				-15248.1	0.701873				-11098.4	0.137262
	-9650.22	0.243666				-9201.68	0.772617				-5365.09	0.169641
	-22738.2	0.188242				-22745	0.71976				-11275.3	0.111773
	-3543.7	0.189082				-3491.69	0.718042				-1168.15	0.125892
	-19630.1	0.216582				-19591	0.746737				-13307.9	0.165865
	-2366.08	0.152972				-2492.54	0.689858				-1391.09	0.126824
	-37366.5	0.23224				-37560.5	0.759473				-21885.2	0.150941
	-38966.3	0.243378				-37996.4	0.766683				-28228.4	0.191384
	-416.272	0.168985				-372.557	0.701922				991.599	0.107046
	-25227.6	0.172729				-25966.5	0.698994				-18368.8	0.136722
	-1053.56	0.190323				-793.925	0.707589				173.999	0.141467
	-1667.12	0.17552				-1626.2	0.706871				-1123.11	0.152972
	-24277.3	0.227736				-25078.6	0.756079				-13458.2	0.146801
	-5472.98	0.181101				-5458.54	0.71291				-3133.93	0.135174
	-14274.3	0.199663				-14581.6	0.734364				-9521.02	0.150534
	-15852.9	0.20114				-17422.7	0.737517				-12494.3	0.165145
	472.25	0.175676				614.104	0.710497				1536.01	0.110717
	-9287.53	0.200531				-9681.35	0.730998				-5495.74	0.146851
	695.293	0.166607				817.633	0.704188				1404.18	0.119155
	-3572.57	0.175306				-3654.31	0.703806				-914.702	0.111347
	-8049.7	0.186643				-8188.99	0.716567				-4600.33	0.134422
	-10343.1	0.186656				-10507.1	0.717061				-6913.31	0.142099
	-3268.91	0.149969				-3540.8	0.684066				-1768.66	0.119616
	-6323.97	0.244535				-6320.54	0.775819				-2068.88	0.141349
	-4371.13	0.154217				-4633.33	0.692943				-2922.92	0.125377
	-1903.67	0.161015				-1772.97	0.687815				-160.459	0.112725
	-18381.2	0.242745				-18367.6	0.773069				-10170.5	0.161512
	-197.452	0.178027				-26.6666	0.705335				900.317	0.124399
	-52586.2	0.244558				-54051.1	0.769234				-30874.7	0.160432
	-3068.45	0.186613				-3061.88	0.714835				-1317.86	0.137706
	-3612.79	0.174571				-3741.13	0.704447				-2105.13	0.13511
	-3169.68	0.193583				-3175.25	0.727699				-1903.67	0.156787
	2420.26	0.153528				2630.24	0.693271				2543.33	0.126841
	-20349.5	0.175812				-20809.7	0.705869				-12343.3	0.124686
	-19071.5	0.225228				-19884.5	0.762675				-12455.2	0.167197
	-16291.2	0.181626				-17448.5	0.712324				-13217.8	0.154976
	-14129.8	0.181265				-14815.9	0.715689				-9575.06	0.135753
	568.599	0.165301				608.55	0.699803				1430.52	0.110189
	592.042	0.181984				788.733	0.714115				988.254	0.156345
	-8405.65	0.173575				-8795.83	0.708442				-5148.94	0.124479
	-13028.4	0.168532				-13762.1	0.69761				-8169.35	0.121397
	-3118.84	0.19959				-2937.02	0.725684				-1536.97	0.15503
	-26910.2	0.193884				-28055.7	0.727804				-16248.8	0.134377
	-4194.38	0.192965				-3969.49	0.727566				-2196.06	0.144363
	-24947.7	0.259871				-25161.6	0.790855				-16486.4	0.197722
	-13264.7	0.196089				-13541.1	0.724885				-7815.79	0.133634
	-6039.74	0.176445				-6171.49	0.708134				-3207.92	0.126198
	-26261.3	0.18804				-27659.7	0.721668				-18886.3	0.143539
	-3908.83	0.197633				-4162.77	0.737432				-2296.52	0.153955
	-26365.9	0.24272				-26720.8	0.767405				-17225.7	0.177117
	1286.35	0.160492				1447.72	0.693472				1695.53	0.12514
	-4214.76	0.222733				-4068.77	0.750551				-1824	0.154395
	-3205.11	0.158979				-3462.93	0.692903				-1381.53	0.113138
	-6742.37	0.171566				-6886.9	0.702548				-4374.12	0.135229
	-18846.6	0.219651				-18640	0.736334				-11020.8	0.148007
	-2639.62	0.222839				-2452.73	0.755844				-650.256	0.153935
	-753.487	0.176206				-609.296	0.702173				232.681	0.135607
	-379.809	0.186097				-234.668	0.721706				1178.31	0.108037
	-67133.1	0.161947				-71589.9	0.696734				-53644	0.133519
	-8663.78	0.182696				-8618.82	0.708239				-5282.52	0.133754
	-2077.01	0.163038				-2105.56	0.697071				-287.886	0.112219
	-4532.22	0.183378				-4538.57	0.718957				-2236.8	0.130542
	-2858.03	0.188779				-2789.85	0.717837				-1621.66	0.154082
	1256.93	0.204962				1551.59	0.732503				1824.63	0.150759
	-1453.54	0.164687				-1393.91	0.696493				-251.062	0.127224
	-25057.7	0.18643				-25848.3	0.719624				-18035	0.144675
	-4699.66	0.163529				-4666.48	0.693543				-3659.31	0.143552
	-19718.1	0.209944				-20223.3	0.736913				-13590.1	0.156645
	-3573.94	0.223459				-3511.69	0.756				-1169.07	0.145686
	-12134.2	0.163133				-12590.3	0.697958				-9038.1	0.133619
	-15963.9	0.206595				-16418.4	0.733061				-9633.27	0.143314
	-5771.28	0.147443				-6548.63	0.683167				-5471.25	0.139918
	-650.387	0.164632				-542.605	0.695405				391.915	0.12618
	-11571.4	0.223757				-11308.2	0.750035				-5743.18	0.141867
	-54337.1	0.267637				-53776.7	0.789358				-38788.8	0.209125
	-125865	0.257846				-130126	0.78934				-76696.1	0.175692
	-9345.96	0.205245				-9404.46	0.732487				-6257.31	0.159908
	-32285	0.198399				-33829	0.728165				-25154.2	0.160454
	-1847.64	0.159113				-1799.93	0.693788				-1055.09	0.138949
	-9616.32	0.184435				-10539.9	0.728317				-6947.01	0.145514
	-6938.8	0.180369				-6740.15	0.705406				-3438.06	0.124574
	-15270.3	0.197082				-15390	0.723531				-9600.92	0.142977
	-2463.87	0.188939				-2308.34	0.71764				-680.588	0.132082
	-52328.3	0.188264				-55400.2	0.728238				-32263	0.126138
	-3443.53	0.20072				-3637.23	0.734023				-1160.63	0.137667
	-4270.51	0.179335				-4374.45	0.709349				-2850.11	0.147642
	-577.286	0.165788				-541.241	0.699741				-15.6744	0.142686
	-12356.5	0.186812				-12790.7	0.717464				-7582.13	0.133387
	-6996.21	0.208528				-6892.97	0.74005				-3525.63	0.143073
	1501.35	0.167796				1677.69	0.697204				1972.99	0.120034
	-2766.03	0.154989				-3093.95	0.702692				-1037.58	0.115106
	29.5088	0.15736				110.376	0.696003				39.7744	0.158686
	-23300.4	0.220939				-24367.5	0.748417				-14214.5	0.155607
	-1516.08	0.179658				-1396.3	0.709892				249.083	0.11756
	-4983.97	0.171908				-5030.16	0.703113				-3802.28	0.149051
	-1683.54	0.186626				-1523.04	0.715113				-799.085	0.157389
	-13653	0.15721				-14211.4	0.685357				-8767.74	0.113024
	-110.205	0.153225				-69.1952	0.688867				285.197	0.133224
	-5657.5	0.179485				-5526.98	0.706333				-4612.48	0.161558
	-8099.16	0.151043				-8537.78	0.686358				-7790.27	0.146776
	-1132	0.18146				-1142.38	0.719311				120.526	0.128688
	1792.21	0.119536				1881.71	0.657404				1863.49	0.111078
	-1640.72	0.173926				-1901.14	0.711044				-31.8953	0.121546
	-21088.1	0.181714				-21682.1	0.707992				-15875.4	0.146659
	-36582	0.226794				-37894	0.758311				-21545	0.147487
	1656.69	0.156011				1903.45	0.687765				2024.48	0.12275
	2630.37	0.158169				2864.67	0.69298				2796.69	0.10861
	-789.673	0.143776				-801.845	0.681896				-397.132	0.129607
	-8956.5	0.204234				-8564.5	0.723754				-6302.88	0.167387
	-5249.72	0.161419				-5411.04	0.692567				-2750.14	0.117366
	-3478.87	0.177326				-3468.17	0.705359				-1240.8	0.122822
	-105786	0.284209				-109477	0.818007				-69888.8	0.203427
	-15292.4	0.212153				-15484.5	0.739919				-8366.24	0.141774
	-3540.52	0.170018				-3879.68	0.705124				-1970.66	0.132778
	-15042.4	0.202523				-15795.2	0.736824				-8485.79	0.135952
	-7321.84	0.160411				-7652.55	0.690596				-4998.68	0.126567
	-9288.81	0.229282				-9025.26	0.756525				-4906.02	0.154492
	-11027.7	0.195951				-11131.3	0.724535				-7589.83	0.152263
	-24764.9	0.209779				-25252.5	0.737104				-19061.1	0.168949
	-16306.2	0.185812				-16086.7	0.705562				-11393.2	0.149539
	280.27	0.178295				438.94	0.711228				983.805	0.137094
	-2053.27	0.179294				-1846.6	0.710936				-1047.58	0.148993
	-1736.22	0.178325				-1821.19	0.710271				344.518	0.107921
	1525.75	0.199507				1786.83	0.72836				2147.45	0.131416
	225.025	0.160862				292.32	0.688164				1491.91	0.0955531
	-35069.4	0.190582				-37095.2	0.725505				-21050.8	0.129661
	-2657.97	0.168711				-2769.38	0.703409				-1071.8	0.122452
	-9355.49	0.204361				-9470.3	0.732348				-4511.47	0.130869
	-10661.5	0.202273				-10861.7	0.728437				-5093	0.129453
	-28408.3	0.257913				-28791.3	0.786536				-20004.6	0.204292
	1878.53	0.14784				1998.63	0.686757				1986.52	0.132093
	-12157.1	0.20391				-12222.3	0.730994				-7003.27	0.14111
	-20839.4	0.2379				-21428.7	0.766151				-10311.1	0.141822
	-10321.7	0.178296				-11046.9	0.709699				-6036.31	0.129259
	-5765.96	0.177225				-5800.14	0.704731				-3528.28	0.138181
	-2021.36	0.199318				-1905.2	0.739484				-579.616	0.145963
	-23142.6	0.22743				-23111.1	0.754111				-14718.7	0.166398
	-28410.7	0.21566				-28650.2	0.744408				-18192.4	0.159449
	-78879.4	0.203337				-82449.1	0.73912				-57478.9	0.155405
	-14011.6	0.15624				-15555	0.686437				-10660.9	0.126272
	-6061.37	0.17754				-6191.49	0.707973				-4234.24	0.145223
	-730.659	0.159554				-755.706	0.691528				-489.926	0.147914
	-26854.1	0.217882				-26610.7	0.73621				-19391.1	0.170594
	-10115.7	0.193889				-10245.9	0.728364				-6589.48	0.144427
	-4704.66	0.217833				-4672.83	0.744242				-2167.46	0.158498
	-6528.47	0.147565				-7136.14	0.684544				-5616.72	0.131918
	-11221.9	0.194373				-11878	0.720897				-5697.44	0.12338
	1247.86	0.190719				1454.4	0.714414				1840.33	0.134615
	-3719.92	0.166447				-3886.59	0.700917				-1582.67	0.118344
	-5721.19	0.206547				-5293.16	0.735392				-2450.47	0.139113
	-6853.52	0.192386				-6742.48	0.720813				-3996.78	0.144873
	-30854.1	0.207067				-31358.2	0.732483				-17110.6	0.131135
	-1049.82	0.174989				-964.481	0.705406				268.516	0.123222
	-7764.78	0.182652				-8129.55	0.714069				-4602.59	0.132419
	-6456.07	0.17049				-6653.38	0.706208				-3692.82	0.125082
	-4124.36	0.189947				-4035.6	0.720457				-1690.3	0.132995
	-9146.89	0.195614				-9214.43	0.726631				-5386.75	0.14091
	1057.36	0.176129				1173.16	0.707115				1574.01	0.137183
	-17809.3	0.189812				-18196.6	0.72598				-10445.9	0.127635
	-4631.7	0.187275				-4466.02	0.71728				-2299.44	0.135487
	-7735.56	0.195281				-7612.03	0.726093				-3713.28	0.129503
	-9607.32	0.199434				-9474.62	0.722986				-5401.71	0.138333
	-11452.6	0.16416				-11858.9	0.699411				-7775.52	0.128897
	1231.17	0.191602				1472.72	0.714093				2045.51	0.116787
	-1341.22	0.128539				-1595.3	0.664804				-1539.54	0.131115
	1455.24	0.170024				1574.16	0.703203				1889.63	0.128051
	-2623.18	0.177337				-2519.38	0.709943				-421.88	0.116837
	-112054	0.342637				-113294	0.86335				-70618	0.244663
	-24152.3	0.190167				-26268.1	0.726269				-21037	0.17021
	-7975.78	0.198765				-7950.25	0.726253				-6206.03	0.167969
	-18600.9	0.195705				-21679.1	0.736932				-16001.9	0.169446
	-4027.99	0.194665				-4461.04	0.729682				-3337.98	0.178719
	-598.226	0.188718				-494.452	0.720277				492.068	0.133842
	-14738.4	0.192855				-15138.4	0.722703				-10332.3	0.146228
	-5141.16	0.211617				-4851.32	0.73135				-2692.54	0.154846
	-16869.5	0.168838				-18057.6	0.700474				-11440	0.130328
	-21852.8	0.182638				-23414.1	0.717126				-15495.8	0.139274
	99.248	0.211991				274.461	0.741654				1365.98	0.1276
	-5022.93	0.195784				-5366.29	0.731572				-2634.22	0.144385
	-429.685	0.159084				-455.315	0.686701				924.743	0.100957
	-28284.8	0.193507				-29301.4	0.719509				-23412.5	0.17132
	-7515.68	0.216103				-7632.21	0.757325				-5004.27	0.171336
	-2009.06	0.18358				-1729.76	0.710602				-61.069	0.122344
	-3908.81	0.147829				-4237.76	0.679964				-2484.8	0.121155
	675.199	0.161611				844.306	0.687975				1535.66	0.111349
	-2698.47	0.160386				-2663.66	0.696749				-1010.99	0.1185
	-13591.1	0.169587				-13932.1	0.703016				-8393.31	0.118601
	-4994.25	0.176319				-4835.82	0.707389				-3759.47	0.156374
	-19909.8	0.196179				-20447.1	0.730382				-12729.9	0.141097
	-5917.45	0.183612				-6157.91	0.712686				-2683.1	0.126075
	-17062.5	0.1911				-17457.7	0.718839				-11086.2	0.135706
	-452.421	0.172089				-359.843	0.704445				601.475	0.124785
	-13192.9	0.165367				-14086.5	0.700669				-7012.57	0.106732
	-56855.1	0.21448				-57039.9	0.740945				-36421.8	0.150194
	-6492.88	0.172727				-7179.84	0.706397				-2754.25	0.108269
	-10836.5	0.187358				-10832.8	0.718773				-8372.62	0.156903
	-9321.08	0.176311				-10049.4	0.720842				-6627.05	0.13735
	-6822.78	0.213688				-6787.04	0.741153				-3038.29	0.13719
	-7500.35	0.172254				-7846.28	0.704708				-5356.86	0.137553
	-1713.2	0.192664				-1791.92	0.726205				-498.883	0.148536
	2123.5	0.172163				2357.63	0.696149				2535.49	0.107014
	-11591.2	0.162981				-12407.4	0.697248				-7959.95	0.122473
	-287.359	0.167873				-191.819	0.697492				735.237	0.122174
	-14372.3	0.193366				-15033.4	0.725264				-7595.72	0.126246
	1024.69	0.171268				1249.69	0.700915				1630.19	0.126472
	-12084.6	0.149905				-13384.6	0.680931				-10891	0.136164
	-12020.8	0.202559				-12559.9	0.733631				-6882.31	0.139029
	-31751.4	0.202629				-33471.8	0.73611				-21937.5	0.150233
	-10231.2	0.155013				-11471.6	0.696684				-6111.86	0.109309
	-6368.98	0.187751				-6352.39	0.707352				-2450.83	0.118296
	-10664.5	0.248579				-10376.9	0.770828				-4905.79	0.156462
	811.876	0.170246				993.392	0.70125				1752.85	0.110137
	-14312.8	0.195643				-13690.6	0.709007				-11811.9	0.175704
	-12636.9	0.192141				-13406.2	0.716872				-7485.38	0.131388
	-8933.25	0.180353				-8922.44	0.708888				-5600.04	0.136694
	-282.442	0.156406				-357.826	0.70356				383.034	0.124141
	-6473.25	0.140151				-7308.87	0.679406				-4188.7	0.10949
	-9677.19	0.180648				-9700.96	0.707643				-6622.06	0.142604
	-4310.77	0.170212				-4124.05	0.698201				-2625.53	0.139207
	-4860.46	0.194228				-4949.17	0.722642				-3274.4	0.157153
	-29390.5	0.179788				-30604.5	0.71447				-20674.5	0.133835
	-38197.6	0.249712				-40019.6	0.781635				-26752.8	0.187464
	-51338.4	0.280826				-52499.2	0.807062				-36717.7	0.219373
	-860.162	0.18523				-641.287	0.714021				595.33	0.122102
	-6334.15	0.245509				-6335.89	0.766031				-2571.09	0.157956
	-5975.05	0.147969				-6458.76	0.680605				-3271.52	0.107647
	-6746.58	0.173487				-7249.94	0.708638				-4323.85	0.135864
	-623.945	0.229152				-374.13	0.750215				773.093	0.152801
	1371.46	0.218207				1613.14	0.752677				1867.53	0.162168
	-17158.6	0.185487				-18246.4	0.720077				-13913	0.157437
	-8004.25	0.167988				-8283.4	0.691451				-5161.66	0.127245
	1226.66	0.171222				1330.7	0.705865				1519.2	0.143047
	-1135.19	0.18982				-997.342	0.719997				264.754	0.132054
	-7186.03	0.1903				-7246.66	0.722007				-5990.68	0.170958
	-6510.41	0.19438				-6431.55	0.71584				-3423.18	0.138216
	2304.53	0.168671				2528.83	0.699313				2611.77	0.110556
	-226.101	0.196059				-7.3318	0.721135				634.682	0.149651
	-9684.96	0.188438				-10173.8	0.728047				-6587.07	0.145675
	-8538.71	0.192317				-8978.55	0.724098				-6943.1	0.167265
	-17036.1	0.150302				-18328.6	0.691606				-12478.2	0.118005
	217.176	0.165269				257.474	0.703784				1241.56	0.109091
	-30495.2	0.24137				-31000.3	0.770034				-22129.2	0.188898
	-16829.7	0.171757				-17712.2	0.708215				-11288.9	0.128291
	-4734.44	0.180064				-4888.18	0.714673				-2925.31	0.140822
	-6075.94	0.1844				-6192.94	0.71937				-2638.14	0.120345
	434.737	0.118852				272.585	0.662023				32.9819	0.127913
	-5573.44	0.192187				-5539.05	0.718427				-3273.9	0.147594
	1439.84	0.165717				1649.31	0.699505				1992.65	0.116509
	1883.59	0.166548				2055.93	0.694633				2246.88	0.120578
	-6710.32	0.155892				-7116.57	0.689803				-5837.67	0.142568
	-10232.4	0.194311				-10476.3	0.725922				-6073.03	0.138529
	-3818.48	0.167631				-4106.86	0.698534				-1923.24	0.12518
	-40709	0.194492				-42793.5	0.732227				-34001	0.168448
	-5049.54	0.192338				-4995.12	0.722799				-2528.62	0.137466
	409.264	0.208712				632.216	0.742744				1499.99	0.128941
	-4061.99	0.172619				-4214.33	0.707506				-2525.27	0.138481
	-24012.5	0.18969				-25320.6	0.720216				-11944.1	0.111821
	-34354.6	0.213831				-35137.7	0.743033				-28173.7	0.184209
	-8356.12	0.178554				-8508.82	0.705553				-5217.73	0.137185
	-484.102	0.154164				-471.005	0.68991				1224.97	0.0878481
	-3241.02	0.165097				-3310.29	0.692379				-2067.88	0.137262
	964.124	0.184967				1115.97	0.717748				1568.72	0.135045
	-27540.3	0.208126				-28909.4	0.739863				-18231.2	0.150292
	-27192.9	0.199777				-27703.2	0.729199				-15028.4	0.124432
	38.5103	0.191561				251.675	0.718453				839.012	0.148205
	-25630.5	0.202323				-25489.2	0.724791				-16903.5	0.144401
	-24441.8	0.257644				-24595.3	0.784436				-15568.7	0.186357
	-7814.75	0.186792				-7911.67	0.7186				-4109.26	0.131709
	-27029.9	0.274984				-26996.3	0.805523				-15370.3	0.181482
	-7975.61	0.195424				-7967.1	0.727288				-4221.31	0.135047
	-3060.14	0.160552				-3131.14	0.695151				-1639.62	0.127119
	-34118.5	0.218179				-33426	0.733346				-23391.1	0.165555
	1601.4	0.17279				1794.14	0.700505				1943.77	0.138398
	-8966.4	0.237739				-8810.42	0.755206				-4192.09	0.149433
	-39946.3	0.207992				-41261.8	0.742877				-28907.6	0.160162
	-142778	0.247101				-149095	0.778135				-83774.8	0.161086
	-6937.01	0.160199				-7327.57	0.698241				-4364.68	0.122381
	-16337	0.198976				-17448.8	0.732704				-11602.5	0.154374
	391.486	0.171014				500.032	0.701286				697.002	0.148165
	-11886.9	0.174052				-12623.6	0.71102				-8981.63	0.141306
	-6995.87	0.182369				-6975.32	0.711621				-3787.17	0.128888
	-11324.3	0.200512				-11576.2	0.73094				-6553.35	0.140891
	861.151	0.170957				1076.85	0.699612				1271.87	0.145284
	-16413	0.182242				-16651.8	0.716871				-11227.3	0.140479
	-61215.3	0.21478				-62484.1	0.736899				-37938.9	0.148196
	-13586.7	0.222364				-13604.2	0.751495				-6781.31	0.139886
	-523.774	0.20405				-329.995	0.730977				789.161	0.132304
	-21610.1	0.18481				-23728.1	0.720688				-16476	0.149207
	-2707.41	0.205969				-2568.59	0.729391				-380.811	0.131588
	315.713	0.174315				511.401	0.700383				1277.16	0.12102
	-32438.4	0.247929				-33904.2	0.780802				-23581.1	0.195881
	-1417.19	0.193673				-1335.65	0.723896				151.344	0.131532
	-20585.8	0.17887				-22073.7	0.718154				-12586.5	0.119786
	-5479.07	0.176553				-5642.61	0.708893				-3472.61	0.138645
	-8145.41	0.187043				-8087.98	0.718021				-4132.18	0.129526
	-3326.74	0.163947				-3546.3	0.696663				-1840.78	0.128214
	-12363.8	0.170685				-12653.9	0.703094				-8975.48	0.13503
	-7861.11	0.217432				-7599.24	0.74366				-3013.1	0.128647
	-1685.2	0.183262				-1649.54	0.718021				-408.345	0.135945
	-8471.11	0.159547				-9120.34	0.694437				-5985.92	0.124752
	-6364.73	0.197378				-6345.23	0.728848				-3443.91	0.14067
	-2169.22	0.171972				-2291.59	0.708066				-727.283	0.126614
	-64538.2	0.271356				-67101.5	0.802794				-42015.4	0.195722
	-5431.13	0.206601				-5487.08	0.738104				-3535.87	0.166676
	-15557.6	0.183495				-16208.6	0.713121				-12189.2	0.151719
	-12552.5	0.178829				-13150	0.715585				-8120.79	0.135206
	-711.209	0.21979				-479.316	0.747677				357.42	0.163788
	-264.965	0.171816				-66.6863	0.69495				514.607	0.136311
	-26250.8	0.198178				-28133.1	0.728946				-19894.5	0.158184
	-11938	0.170475				-11920.6	0.704092				-8881.59	0.13897
	-2591.23	0.169043				-2675.04	0.70735				-1293.99	0.131075
	-3651.41	0.181913				-3513.81	0.71006				-1760.53	0.136663
	-9560.51	0.208347				-9378.31	0.733968				-5522.5	0.147457
	-6432.96	0.17147				-6384.65	0.708653				-4576	0.141205
	-11650.9	0.190797				-11452.6	0.711945				-7342.63	0.140806
	170.691	0.153365				166.445	0.69017				465.145	0.138213
	-15236	0.219162				-15405.7	0.745753				-10030.5	0.166349
	-2251.89	0.170373				-2287.69	0.69987				-428.33	0.114882
	1088.51	0.170461				1221.47	0.705352				1528.88	0.136044
	-7511.8	0.226142				-7431.02	0.759182				-2633.65	0.13257
	-27672.1	0.242118				-28630.2	0.776734				-21113.2	0.201421
	-12351.1	0.189669				-13201.3	0.73089				-6656.58	0.123259
	-13948.9	0.191965				-14542.3	0.723388				-8890.85	0.143836
	-9389.48	0.172423				-9688.03	0.701106				-7784.25	0.153928
	-8006.41	0.183602				-7781.67	0.712867				-5947.31	0.153563
	-28165.7	0.231626				-28933.4	0.756951				-18904.5	0.172206
	-3613.42	0.190207				-3835.1	0.727824				-1717.63	0.140646
	-10945.9	0.227523				-10510	0.755978				-5990.71	0.156793
	-19324.9	0.182131				-20172.7	0.712516				-14359.2	0.14795
	51.3911	0.169961				127.773	0.69891				828.003	0.132521
	-9297.73	0.23479				-9301.6	0.764924				-4515.08	0.153855
	-3018.22	0.185394				-2920.84	0.710494				-1233.57	0.135602
	-12128.9	0.170052				-13350.8	0.711291				-10428.3	0.147169
	-271.456	0.146145				-183.083	0.680308				723.759	0.108202
	-13129.7	0.179095				-13494	0.707072				-8506.95	0.13401
	-3698.09	0.180191				-3700.41	0.718773				-1820.65	0.131679
	-28951.2	0.210433				-30394	0.740926				-19078.9	0.150377
	-9061.73	0.198005				-9550.3	0.730953				-4398.5	0.125931
	-3902.37	0.161773				-4319.79	0.697169				-1147.51	0.103063
	-324.322	0.170731				-249.563	0.698317				283.387	0.14147
	-46316.4	0.217109				-46524.4	0.740316				-37245.7	0.19068
	-2628.87	0.15001				-2841.27	0.685488				-1336.74	0.118504
	-8500.92	0.217815				-8762.91	0.754958				-5315.4	0.16394
	-14728.7	0.231283				-14093.4	0.750805				-8615.49	0.161098
	-13117.5	0.278046				-13636.8	0.810093				-7122.92	0.187977
	-24816.5	0.200654				-24856.2	0.729574				-16472.2	0.150508
	-7200.3	0.143138				-8006.21	0.680382				-4917.9	0.109777
	-21096.2	0.243772				-20762.4	0.767318				-12290.5	0.169268
	-14148.7	0.231982				-13986	0.751058				-7683.16	0.154819
	-17473.4	0.22885				-17125.2	0.751592				-11360.6	0.171059
	-3005.38	0.18794				-3097.69	0.722756				-483.505	0.117627
	744.159	0.192517				982.122	0.716457				1291.59	0.152654
	-8355.03	0.161811				-8876.54	0.695807				-4792.23	0.114222
	-38279.6	0.231722				-39478.1	0.762873				-19921.4	0.138873
	541.411	0.180416				736.605	0.710283				1351.93	0.128794
	-7928.49	0.19223				-7988.95	0.72409				-5411.19	0.153668
	-5465.23	0.192358				-5487.38	0.726652				-1448.35	0.108789
	-8756.67	0.191688				-8502.81	0.711417				-3350.66	0.113241
	-9605.2	0.188785				-9596.55	0.711383				-5309.78	0.135242
	-3680.93	0.184329				-3473.83	0.71114				-1705.97	0.137656
	-4393.51	0.170648				-4556.68	0.708949				-2590.64	0.133818
	-20135.2	0.216377				-20776.9	0.744444				-12596.8	0.154336
	-3994.42	0.184337				-3889.93	0.718957				-1421.69	0.128103
	-886.494	0.186067				-903.291	0.716594				588.641	0.125125
	-19810.7	0.184443				-20579.3	0.72257				-15012.9	0.150784
	-5244.59	0.179556				-5663.13	0.716347				-3082.73	0.137494
	-35.2588	0.184283				59.3696	0.722681				771.149	0.14001
	-10007.9	0.196296				-10127	0.723114				-5128.65	0.129733
	-19424.2	0.211759				-20178.5	0.744998				-12588.9	0.151652
	-3879.82	0.154703				-4128.8	0.698634				-3003.52	0.135717
	-2963.24	0.16685				-3019.23	0.693179				-953.701	0.115615
	-49454.9	0.172405				-50062.9	0.698293				-35556.7	0.133176
	-17460.4	0.192122				-17870	0.721523				-11270.6	0.137201
	-7839.12	0.198021				-7556.16	0.72159				-4448.02	0.144986
	-30353.8	0.244515				-30464.4	0.770642				-18301.8	0.166228
	-121.795	0.166471				7.79569	0.697895				545.759	0.133518
	-12516.3	0.189498				-12642.4	0.714368				-6005.15	0.118116
	-9486.53	0.140495				-11650.4	0.682841				-7732.11	0.118918
	-6139.93	0.149744				-6750.27	0.692344				-3640.96	0.113765
	-7622.74	0.177663				-7531.99	0.703856				-4137.29	0.125342
	-39731.3	0.197467				-39794.5	0.728453				-26281.3	0.141411
	-10502.2	0.164997				-11017.9	0.699446				-5977.81	0.116001
	-31454.1	0.172014				-33133.8	0.708431				-24421.3	0.142726
	-863.714	0.210889				-607.464	0.742453				418.999	0.149995
	-7202.36	0.156346				-7555.26	0.688232				-6691.06	0.149587
	-28398.9	0.246043				-28574.6	0.776367				-20544.8	0.192948
	-4072.3	0.209265				-3998.42	0.737701				-1649.2	0.142679
	-9340.26	0.214653				-9490.13	0.736996				-7037.82	0.17951
	-17627	0.206376				-18453.6	0.737426				-10783.9	0.142039
	-24093.6	0.217646				-24755.2	0.75075				-16003.1	0.161549
	-27402.9	0.229327				-28168.2	0.755611				-15407.3	0.147777
	-25481.4	0.212173				-26717.2	0.745134				-16141.9	0.153611
	-8877.9	0.172802				-9214.44	0.704033				-8398.51	0.165487
	-18969.7	0.215182				-20193.3	0.75247				-16283.6	0.188537
	-3121.46	0.174842				-3137.69	0.711655				-1323.87	0.131545
	-3870.14	0.174538				-4051.04	0.708727				-1566.61	0.119473
	-9982.72	0.26087				-10488	0.798207				-6049.28	0.188235
	-9150.67	0.135885				-10100.6	0.674366				-8273.42	0.1222
	-10439.6	0.184614				-10706.3	0.721204				-8472.3	0.160625
	-13286.4	0.177747				-13781	0.711913				-9308.42	0.139267
	-6504.29	0.202364				-6580.17	0.728526				-5251.09	0.181764
	-2266.52	0.171108				-2330.51	0.709365				-883.149	0.130264
	-11578.1	0.18695				-11915.8	0.714381				-4779.99	0.106951
	-9494.35	0.198931				-9991.91	0.727113				-7998.42	0.178892
	-25457	0.229881				-25064.3	0.755949				-14885.2	0.154591
	-14644.7	0.167187				-16090.9	0.707834				-12210.4	0.146011
	-8660.69	0.165804				-8887.25	0.702609				-6188.78	0.134312
	-25183.5	0.244419				-26236.4	0.773039				-14924.1	0.169648
	-19579.4	0.20935				-20027	0.740546				-7495.81	0.104858
	-18780.7	0.17322				-19255.2	0.712792				-12056.8	0.122792
	-14043	0.193124				-14178.1	0.716938				-8545.65	0.13588
	-8501.65	0.234587				-8651.87	0.768223				-3444.93	0.140727
	-8226.82	0.202574				-8151.48	0.737916				-6470.56	0.177071
	-2044.94	0.186433				-1851.55	0.712				-55.0184	0.122153
	-12109.7	0.173675				-13039	0.710178				-8878.53	0.141001
	-54943.2	0.243837				-53511.6	0.763112				-36721.6	0.184474
	-19095.6	0.159617				-20395.7	0.692694				-13823.4	0.124273
	-29406.4	0.224512				-29295.6	0.755011				-20435.6	0.171034
	-13294.2	0.186549				-13710.3	0.718562				-10219.5	0.158118
	1540.23	0.176509				1742.2	0.712479				2041.71	0.121671
	-12680.5	0.209533				-13373.1	0.736519				-10504.1	0.186034
	-28697.6	0.173689				-30620.6	0.704959				-18454.4	0.124692
	110.352	0.126172				-39.5255	0.663828				-24.4261	0.126822
	1840.93	0.156775				2010.08	0.693701				2356.12	0.0977836
	-13177.4	0.194337				-12944	0.722993				-9319.29	0.154306
	2884.69	0.159859				3134.34	0.693973				2955.85	0.116621
	-20115.5	0.20605				-20254.6	0.730508				-9506.03	0.11781
	-24141.9	0.202979				-24821.6	0.735837				-13185.7	0.125912
	-24895.5	0.176849				-26684.5	0.714689				-15730.1	0.124217
	-42107.6	0.249876				-42005.6	0.770527				-27974.2	0.185513
	-47232.9	0.240471				-49529.4	0.767915				-30209.1	0.16891
	-44024.8	0.223299				-44373.6	0.758656				-30990.7	0.171869
	-129.525	0.187433				118.122	0.710693				599.19	0.14944
	-23054.7	0.193659				-23207.2	0.726488				-13602.5	0.131969
	813.774	0.176987				957.467	0.709588				1374.28	0.136642
	-12919.6	0.198098				-13457.3	0.724148				-6934.58	0.131421
	-10841.6	0.237791				-11486.9	0.770841				-7537.64	0.186038
	-10332.7	0.19001				-10956.2	0.729456				-5457.73	0.124807
	-64373.9	0.227179				-64376.1	0.753456				-39256.9	0.151314
	-928.897	0.185518				-805.451	0.716298				-343.775	0.159143
	-16581.1	0.208154				-16926.2	0.738599				-11126.7	0.155788
	-19939.5	0.195497				-20271.8	0.727521				-13118.3	0.142848
	-22383.6	0.26391				-22592.7	0.791811				-12690.5	0.175934
	-6786.05	0.215731				-6858.79	0.746244				-3474.9	0.152773
	-2649.22	0.176982				-2594.87	0.705207				-1221.38	0.136914
	807.615	0.185343				863.374	0.721359				1529.11	0.12797
	-13443.3	0.218725				-13645.3	0.746507				-7009.19	0.137286
	-8805.36	0.224557				-9004.79	0.752716				-5962.1	0.174656
	-10738.7	0.184899				-10881.6	0.715567				-7983.4	0.153784
	-9526.18	0.20647				-9535.28	0.729437				-5884.74	0.150384
	-23858.1	0.193241				-24396.8	0.727915				-17959.2	0.155869
	1671.76	0.145183				1843.76	0.678538				2047.55	0.110412
	-7030.2	0.192212				-6732.4	0.715263				-4207.35	0.147058
	1475.75	0.180381				1703.03	0.705976				1850.85	0.142234
	-27366.3	0.186654				-28912.5	0.719986				-15100.1	0.116019
	-6515.56	0.204344				-6648.35	0.740531				-2028.96	0.118381
	-13547.7	0.18555				-13703.1	0.709958				-10732.9	0.158849
	-4062.83	0.204143				-3910.74	0.73472				-1770.37	0.142539
	-5290.28	0.149646				-5714.46	0.679005				-3630.23	0.123208
	-3148.32	0.158534				-3233.28	0.689159				-1826.62	0.129458
	-11054.3	0.177156				-11410.6	0.699065				-5635.57	0.113181
	-8267.2	0.204158				-8276.5	0.73376				-3738.93	0.133061
	-34066	0.21861				-34950.4	0.75263				-24648.2	0.167847
	-26.0811	0.160789				112.773	0.692914				990.125	0.111728
	-3173.5	0.19057				-3230.18	0.721637				-1977.33	0.154538
	597.857	0.183012				786.114	0.713833				1596.52	0.117822
	-6689.36	0.196973				-6977.22	0.72711				-3299.51	0.136572
	-17871.5	0.197091				-17994.8	0.72759				-10209.9	0.131391
	-12123.7	0.17116				-12537.7	0.691293				-8523.77	0.134715
	-4724.66	0.16236				-4854.6	0.69311				-3987.15	0.147417
	-3535.32	0.176814				-3539.52	0.71173				-1064.41	0.11771
	-16495.4	0.220177				-17437.1	0.754141				-8747.7	0.144699
	-7488.98	0.158575				-8044.58	0.686707				-5832.94	0.134126
	-17852	0.208047				-17590.3	0.726053				-11981.1	0.158271
	-16801.9	0.188622				-16966.2	0.714161				-7957.83	0.111847
	-15862.2	0.235552				-16487.1	0.768835				-8008.95	0.142625
	-347.37	0.145118				-494.584	0.685481				-167.398	0.136502
	-10870	0.207458				-11196.1	0.735892				-7208.91	0.16228
	227.438	0.145367				243.066	0.682762				658.882	0.126605
	-6442.5	0.201312				-6558.79	0.733154				-3222.98	0.13969
	-4781.31	0.175836				-4952.54	0.711343				-2833.89	0.132001
	-4481.66	0.176356				-4811.59	0.716024				-4181.79	0.169574
	-7076.63	0.207446				-7109.32	0.725906				-4465.38	0.161772
	-10755.7	0.191116				-11121.2	0.729022				-5890	0.127678
	-22179.4	0.236315				-22243.2	0.760915				-13606.4	0.1638
	-4990.86	0.175859				-4957.56	0.708354				-2872.06	0.134713
	-8318.82	0.188625				-8410.47	0.715926				-4502.93	0.129523
	-13088.3	0.156054				-14838.9	0.697062				-10005.2	0.123132
	-27167.4	0.184975				-29262.3	0.718374				-20214	0.146875
	-35746.7	0.216892				-35187.5	0.738623				-23809.7	0.160373
	-29783.4	0.183631				-30856.1	0.715152				-24632.8	0.156299
	-7513.64	0.175246				-7627.15	0.705188				-4983.97	0.140019
	-21109.7	0.199602				-22225.5	0.73024				-13840.8	0.144679
	-3916.71	0.149798				-4170.18	0.683119				-2414.35	0.120274
	-15070.2	0.225901				-15171.9	0.752786				-11157.4	0.184694
	-22436.2	0.186346				-22849	0.708225				-15146.8	0.134979
	-8131.86	0.201857				-8224	0.73386				-5328.18	0.15888
	-9852.56	0.182364				-9961.08	0.717216				-5435.42	0.127206
	-10226.3	0.179752				-10749.2	0.711158				-4813.45	0.112925
	-5595.86	0.189394				-5584.79	0.723749				-2724.39	0.130985
	-3590.45	0.172673				-3763.08	0.711107				-1112.88	0.112017
	-12039.9	0.14297				-13797.8	0.682247				-10858.8	0.128371
	-18350.1	0.222731				-19303.1	0.76187				-10044.7	0.142968
	-51260	0.230902				-53389.5	0.760931				-35793	0.176328
	-666.499	0.188424				-483.347	0.71796				484.463	0.13475
	-2227.28	0.174115				-2148.77	0.70187				-398.568	0.120918
	-4167.28	0.196752				-4146.49	0.727135				-2140.71	0.147659
	-7206.86	0.191063				-7222.67	0.721551				-4379.91	0.144854
	-5195.31	0.181078				-5200.14	0.718534				-2544.23	0.128892
	-12393.7	0.216212				-12652.6	0.742907				-9096.27	0.174778
	-5676.56	0.148857				-6196.79	0.683121				-4238.72	0.126158
	-77900.7	0.223876				-79603.2	0.749373				-54306	0.170847
	-20634.4	0.218136				-21225.5	0.747338				-12326.1	0.151001
	-23105.4	0.275685				-24061.4	0.809839				-12460	0.178907
	1236.39	0.173846				1434.93	0.702571				1566.77	0.149132
	-3608.31	0.220439				-3510.89	0.74946				-1781.48	0.169526
	-4824.33	0.216831				-4586.31	0.744243				-2164.87	0.150418
	-7019.06	0.137599				-7605.79	0.674219				-5951.67	0.122349
	-2035.54	0.137164				-2321.18	0.680621				-1679.73	0.124313
	-37683.7	0.190444				-39391	0.730093				-28623.9	0.153311
	-13664.9	0.198677				-13658.3	0.726658				-8425.83	0.143573
	-9577.41	0.196501				-9849.67	0.728081				-7145.47	0.163644
	2614.73	0.163713				2866.1	0.701004				2775.12	0.116412
	585.286	0.19325				775.664	0.72263				1641.23	0.116973
	-4158.56	0.194114				-4238.82	0.722909				-1073.86	0.1184
	-1462.94	0.175682				-1372.6	0.701196				130.627	0.119743
	-10345.1	0.203127				-11346.4	0.737308				-5483.85	0.138447
	-2537	0.21778				-2407.74	0.738876				-919.492	0.16153
	-32214.9	0.243431				-33098.4	0.773614				-19616.1	0.168563
	-13904.5	0.208338				-14213.3	0.737366				-7133.43	0.134834
	-1852.3	0.175452				-2046.93	0.70916				-1034.63	0.147594
	-12221.6	0.221694				-12662	0.758691				-6378.34	0.146107
	-5001.8	0.208784				-4899.38	0.738888				-2559.43	0.152576
	-2401.6	0.170765				-2411.55	0.706843				-544.263	0.118832
	-35041	0.212821				-37184.6	0.74349				-25845.1	0.169533
	-57221	0.207969				-59462.6	0.742038				-44502.7	0.168648
	-5493.1	0.203969				-5560.64	0.734795				-1411.84	0.113247
	-9680.29	0.229853				-9451.56	0.749833				-4815.07	0.153213
	-1786.54	0.172927				-1823.06	0.707262				-236.226	0.125464
	-29890.8	0.196565				-32227.2	0.734701				-33201.8	0.210847
	-6432.97	0.172955				-6664.6	0.712463				-3083.54	0.118033
	-3800.23	0.173114				-3841.49	0.704199				-1761.25	0.12585
	-17658.7	0.215447				-17532.8	0.740004				-10791.5	0.152002
	-8158.8	0.154727				-8613.92	0.687041				-6043.39	0.129592
	-5593.32	0.174753				-6057.77	0.71504				-1801.79	0.103685
	688.749	0.167841				954.702	0.69056				1257.67	0.132596
	-2237.66	0.188126				-2121.19	0.725065				147.612	0.111202
	-6580.07	0.182231				-6586.74	0.707773				-3378.68	0.128579
	-11532	0.191362				-11763.8	0.719588				-7834.36	0.146023
	-25.9324	0.201977				122.207	0.733169				1380.08	0.116973
	-19455	0.220203				-18426.6	0.738953				-12980.6	0.169962
	-13386.1	0.1776				-13995.5	0.707762				-8461.02	0.129709
	-7405.81	0.181099				-7593.74	0.711919				-4935.39	0.140441
	-48397.4	0.20105				-50041.7	0.721801				-30397.9	0.136782
	-22568.5	0.212847				-23153	0.7393				-13464	0.14899
	-10979.6	0.172416				-11225.2	0.713953				-8221.17	0.143405
	-25562.7	0.23635				-25570.2	0.756107				-13826.5	0.152667
	-9121.75	0.216947				-9166.17	0.743993				-4382.12	0.139578
	-7683.16	0.204107				-7762.56	0.735281				-4643.45	0.150615
	-15164.1	0.22407				-14687.4	0.748568				-9596.83	0.164183
	-22638.7	0.199204				-23023.9	0.73007				-15694.3	0.150569
	-3776.97	0.194025				-3810.24	0.725696				-1255.39	0.127168
	-15269.8	0.200278				-15438.1	0.729256				-8425.81	0.13397
	1898.77	0.159				2129.8	0.690201				2209.14	0.122945
	-9295.55	0.22445				-9150.99	0.744325				-4392.84	0.146038
	-765.97	0.157527				-877.118	0.702356				219.153	0.120049
	-12527.4	0.232621				-12851.9	0.766047				-7708.7	0.166974
	-4309.92	0.187692				-4149.21	0.709628				-715.732	0.104308
	-11228.7	0.194606				-12145.3	0.73796				-10460.2	0.185405
	-26260.6	0.167893				-27782.5	0.701231				-17433.3	0.123419
	-3823.1	0.178027				-3791.15	0.714465				-1371.6	0.115657
	-4060.7	0.23593				-3779.32	0.762985				-1012.19	0.143406
	-11491.3	0.181765				-11936.6	0.710561				-7854.9	0.141643
	-3412.63	0.213779				-3495.11	0.746919				-2307.23	0.17712
	-4292.26	0.171686				-4486.94	0.700661				-3288.42	0.147825
	-57215.8	0.233684				-56487.3	0.753228				-28722.4	0.137054
	-1154.67	0.187856				-953.581	0.715767				494.197	0.121926
	-11979.6	0.164229				-12042.6	0.693446				-8020.31	0.127465
	-5407.93	0.161988				-5686.92	0.698138				-3929.69	0.135229
	-10019.3	0.188916				-10070.5	0.713059				-6822.59	0.145231
	-48899.4	0.251932				-49993.9	0.780988				-31442.2	0.177247
	-16554	0.228009				-16954.3	0.759949				-13715.1	0.196134
	-8184.28	0.165586				-8587.8	0.698901				-4437.81	0.115959
	-10170.6	0.179466				-10523.1	0.71242				-4713.65	0.110161
	-2100.64	0.167686				-2167.24	0.700694				242.04	0.0989634
	-2722.95	0.181534				-2684.43	0.717787				-737.343	0.124426
	2227.78	0.188597				2458.05	0.71809				2591.62	0.119921
	-5453.62	0.207966				-5421.42	0.740276				-3749.83	0.173618
	-5992.8	0.183725				-6370.55	0.72415				-6039.06	0.181322
	-6237.75	0.200201				-5915.34	0.724079				-3243.7	0.144265
	-50531.3	0.204443				-54296.2	0.743755				-33321.1	0.145142
	-9853.29	0.188259				-9971.87	0.711882				-6044.2	0.13512
	-2820.5	0.213232				-2812.47	0.744116				-364.469	0.129577
	-82544.1	0.231747				-86576.8	0.768813				-69162.2	0.201993
	-556.47	0.16998				-533.362	0.706562				622.184	0.120327
	-1756.53	0.181924				-1630.86	0.707139				-1304.24	0.170896
	-9220.92	0.191256				-9432.79	0.726328				-4930.4	0.130139
	-15983.6	0.200159				-16342.8	0.732944				-11003.5	0.152354
	-26764.1	0.20988				-27395.6	0.737329				-17674.8	0.150258
	-7508.26	0.170883				-8022.76	0.70785				-4421.01	0.123317
	-2686.1	0.200086				-2511	0.726289				-648.876	0.137719
	-1061.62	0.20654				-872.12	0.735287				451.602	0.140909
	264.08	0.174382				340.561	0.716544				1486.97	0.10629
	-9607.93	0.189336				-9984.25	0.71184				-4337.13	0.116498
	-21136.4	0.182862				-22387.9	0.713727				-18739.1	0.166189
	-754.201	0.170378				-810.948	0.704558				386.363	0.122988
	-13778.5	0.19906				-14309.8	0.731305				-7818.34	0.136346
	-10160.1	0.211762				-9747.14	0.736683				-5458.84	0.144479
	-2983.76	0.17211				-3273.05	0.710199				-1670.82	0.135833
	-8558.48	0.17891				-8828.96	0.719205				-5091.59	0.12833
	-17070.1	0.199012				-17290.2	0.728425				-10517.6	0.142741
	-14431.2	0.223716				-14159.2	0.750489				-9048.19	0.164169
	-13023	0.206274				-13366.2	0.740023				-6104.99	0.124344
	-1063.06	0.216744				-825.523	0.750612				582.208	0.138781
	1546.67	0.178079				1710.93	0.717424				2322.9	0.0959619
	-6266.17	0.153947				-7171.45	0.688689				-3485.34	0.108594
	-9138.49	0.202802				-9024.05	0.72619				-5210.75	0.145968
	-9058.9	0.159027				-9648.18	0.688456				-6026.54	0.120887
	-16464.2	0.186448				-16465.1	0.717034				-10805.6	0.138846
	-19556.2	0.195176				-20223.2	0.722685				-11658	0.133752
	-23502.9	0.180018				-24056.6	0.700107				-19291.3	0.155938
	1815.52	0.155758				1953.76	0.692102				1920.63	0.138459
	-7206.72	0.191149				-7356.85	0.722027				-5728.44	0.164469
	-24928.4	0.19373				-25738.3	0.721817				-19379.5	0.159277
	-4808.6	0.181065				-4803.57	0.714549				-2825.35	0.137936
	-11569	0.19873				-11831.6	0.730655				-7135.91	0.143721
	-646.541	0.163718				-523.831	0.693366				-56.5178	0.138913
	-20245.2	0.218706				-20287.3	0.744934				-10606.9	0.139237
	854.591	0.214895				1101.44	0.743735				1666.13	0.145476
	-216.701	0.191911				-3.10187	0.725592				712.841	0.143308
	-19354.5	0.177878				-19610.5	0.700604				-13860.3	0.141199
	-8437.27	0.206474				-8115.98	0.73212				-5660.7	0.162071
	-874.014	0.161568				-916.895	0.698658				-320.748	0.138545
	-1467.23	0.198441				-1389.03	0.726722				142.803	0.135098
	-4259.65	0.1882				-4197.98	0.722888				-1527.25	0.125343
	-3613.24	0.187598				-3525.33	0.711958				-1154.14	0.126531
	-13485	0.198365				-14116.1	0.733997				-8367.12	0.140703
	-10564.2	0.172801				-10850.1	0.706517				-8461.91	0.148813
	-8539.04	0.185273				-8293.63	0.709963				-4840.02	0.133268
	1870.08	0.140973				1970.57	0.679073				1984.97	0.123104
	-4850.47	0.179531				-4987.39	0.715919				-1879.86	0.1162
	-12748.5	0.17959				-13311.9	0.719413				-8627.8	0.136483
	-2374.49	0.17216				-2604.38	0.707829				-962.786	0.131713
	1926.6	0.166833				2119.3	0.696337				2285.36	0.119847
	-10644.1	0.216502				-10862.1	0.746491				-5496.63	0.142852
	-14554.4	0.19522				-14462.3	0.720835				-8472.62	0.134282
	-53314.3	0.286792				-54030.4	0.812603				-44017.2	0.252999
	-20073.5	0.192983				-19952.4	0.721392				-13540.6	0.144138
	-15116	0.180678				-15918.9	0.71084				-8315.97	0.118768
	-12157.6	0.219005				-12343.7	0.739255				-9230.24	0.185542
	-18582.1	0.174923				-20550.1	0.716541				-17869	0.168887
	1001.45	0.175993				1184.18	0.70958				1564.72	0.133659
	1545.6	0.16647				1738.91	0.703446				2069.85	0.115819
	-11339.6	0.165891				-12167.8	0.697946				-7826.76	0.132777
	-32291.7	0.349448				-32661.6	0.870703				-18808.9	0.229307
	-3385.75	0.238629				-3000.79	0.766838				-1006.5	0.159258
	-8076.49	0.205816				-8175.56	0.732951				-3320.7	0.129716
	-38457.7	0.168872				-40760.5	0.700899				-26643.6	0.125517
	-11728.2	0.194593				-11780.9	0.721597				-6249.84	0.130521
	-52744.6	0.212069				-56358	0.748222				-31597.4	0.140402
	1490.32	0.175111				1669.53	0.70784				2020.13	0.124504
	-3549.95	0.171971				-3442.82	0.705201				-467.793	0.0987546
	-14193.9	0.211018				-13890.6	0.742139				-8398.98	0.147736
	-4121.76	0.16742				-3966.08	0.688298				-2335.85	0.131027
	-6526.35	0.239095				-6448.51	0.766701				-2118.58	0.133809
	-3008.53	0.1994				-2830.96	0.723646				-1630.64	0.161823
	-11376.9	0.177917				-12196.3	0.714203				-6984.49	0.129032
	-18725.2	0.191507				-19146.1	0.722793				-12404.7	0.140834
	-33540.6	0.202383				-34833.6	0.736074				-26046.7	0.16654
	-22990.8	0.211094				-23571.5	0.740078				-13962	0.14556
	-16618.9	0.267292				-16686.5	0.795941				-13178.3	0.240218
	-7906.39	0.200723				-7643.76	0.726793				-3436.16	0.125478
	-3016.73	0.13857				-3607.15	0.678646				-1210.93	0.100351
	-32740.8	0.238673				-33831.2	0.767621				-20427.7	0.168776
	-4615.96	0.162796				-4898.38	0.700514				-1864.1	0.107
	-28979.6	0.193467				-29708.3	0.721574				-19478.2	0.136977
	-30900.2	0.221721				-32115.9	0.749284				-20425.2	0.163146
	692.499	0.187912				908.613	0.718828				1498.83	0.131346
	-3991.02	0.174857				-3870.02	0.71032				-1924.9	0.129376
	-3741.03	0.156229				-4082.95	0.693403				-2706.44	0.132559
	-5951.33	0.20496				-5964.51	0.734312				-2522.82	0.136578
	-6654.73	0.166637				-6742.38	0.69724				-4168.16	0.130103
	-20015.4	0.219582				-20543.6	0.750636				-13535.9	0.164459
	-10756.4	0.192555				-11173.5	0.727393				-6599.39	0.138859
	-12640.9	0.195096				-12611.4	0.722378				-9160.24	0.163582
	-14344.5	0.179599				-15160.4	0.717121				-9341.93	0.130542
	-19372.9	0.225648				-20771.1	0.760969				-9383.55	0.133257
	-7214.24	0.1786				-7331.68	0.712586				-4461.08	0.134661
	-14979	0.131686				-16519.6	0.670231				-15493	0.133354
	187.452	0.173799				386.373	0.703831				1270.44	0.114418
	-4697.62	0.166241				-4918.32	0.700802				-2668.95	0.12681
	-1000.22	0.193448				-806.517	0.722093				880.721	0.113416
	1121.57	0.155006				1284.07	0.688531				1442.45	0.131161
	240.35	0.16516				322.156	0.696573				1097.15	0.119038
	-24354.7	0.192914				-25376.6	0.722539				-15779	0.13684
	-24497.4	0.17				-25648	0.708572				-17457.8	0.132839
	-28487.9	0.228394				-28582.5	0.754294				-18574.2	0.162616
	-986.055	0.151922				-1085.48	0.688007				-899.437	0.145849
	-37727.3	0.194053				-38772.4	0.723047				-21384.3	0.123572
	-12431	0.202345				-12823.4	0.732108				-5250.18	0.116155
	-11647.6	0.16335				-12693.9	0.693428				-7445.82	0.120705
	-7593.29	0.208097				-8556.2	0.748517				-5499.31	0.17224
	-17383.1	0.209825				-17375.1	0.737667				-12034.5	0.163038
	-10489.3	0.186978				-10587.3	0.709907				-4150.45	0.10641
	-42739.3	0.228035				-43688.2	0.758788				-30628	0.173775
	-11067.6	0.139637				-11764.9	0.678089				-9340.66	0.120585
	1262.61	0.177542				1524.23	0.699856				1844.49	0.129244
	-6272.03	0.193324				-6681.72	0.728213				-4336.28	0.156106
	-11524.2	0.151711				-12316.8	0.689446				-7816.57	0.115867
	-6431.34	0.1538				-6810.76	0.692749				-5688.81	0.140543
	-7950.15	0.148034				-8651.92	0.685662				-3723.69	0.0942743
	866.371	0.179503				1061.67	0.710369				1590.82	0.125646
	1018.18	0.187654				1247.85	0.710841				1548.75	0.146103
	-1929.72	0.232491				-1976.43	0.765882				-133.511	0.15863
	-4278.38	0.16269				-4599.81	0.691077				-3196.59	0.138458
	-14596.4	0.17153				-15789	0.714308				-7873.22	0.111123
	-30343.5	0.233805				-30053	0.755272				-18612.9	0.162627
	-1586.8	0.170937				-1484.47	0.701049				-1174.34	0.157361
	-15628	0.166211				-15964.2	0.695879				-11169.1	0.130493
	-3212.25	0.166089				-3212.63	0.699753				-1514.23	0.123681
	-1386.87	0.199313				-1233.1	0.727759				-282.342	0.152571
	-11505.9	0.141342				-12224.6	0.67389				-6627.91	0.0987619
	-4837.81	0.172435				-5096.67	0.70198				-3335.81	0.139036
	-8063.78	0.19956				-8098.6	0.732652				-4667.75	0.142491
	-20871.6	0.2055				-22393.9	0.74116				-12384.2	0.137303
	-11645.6	0.165766				-12309.7	0.703508				-9775.85	0.150009
	-6664.17	0.188781				-6942.8	0.720473				-3442.97	0.128901
	-7889.85	0.198317				-7992.67	0.729682				-4373.92	0.14198
	-1954.94	0.175794				-1689.78	0.70637				-897.83	0.147736
	-32909.7	0.193827				-33245.8	0.723496				-22606.4	0.14605
	-4415.33	0.198316				-4182.93	0.722051				-1840.96	0.134233
	-24242.5	0.172914				-25964.5	0.699212				-16858	0.127176
	-28101.2	0.185698				-31117.8	0.725864				-19466.7	0.138929
	-4466.3	0.171532				-4724.25	0.713301				-1487.17	0.107242
	-3080.38	0.175132				-3231.22	0.704883				-886.07	0.117198
	-3790.31	0.167454				-4033.49	0.701457				-1299.9	0.109513
	-22608.3	0.219882				-22064.2	0.738529				-10115.4	0.124703
	-2892.72	0.175536				-3094.16	0.712832				-1112.18	0.127169
	-1008.88	0.152847				-1186.89	0.68657				582.485	0.0986759
	-18039.6	0.20367				-18272.8	0.730685				-12725.9	0.158096
	-3463.17	0.171592				-3437.68	0.698996				-2140.88	0.139747
	-494.511	0.161677				-450.519	0.700298				411.361	0.122831
	-10379.6	0.199811				-10592.6	0.725882				-6748.7	0.149521
	-2302.94	0.211874				-2085.92	0.735662				-935.184	0.161605
	-9488.29	0.174972				-9609.96	0.706011				-7062.88	0.145063
	-6612.15	0.198212				-6781.12	0.7343				-2380.99	0.121258
	-48489.7	0.213703				-49542.2	0.737491				-31656.1	0.155519
	-9934.96	0.168063				-10407.4	0.699538				-5101.15	0.111945
	-31373	0.215734				-31952.6	0.746977				-16577	0.132599
	-10322.2	0.228031				-10098.9	0.755954				-5706.13	0.155427
	-790.024	0.18468				-525.742	0.70681				202.377	0.144992
	-10724.6	0.201257				-10691.9	0.722444				-6484.88	0.143438
	-3910.04	0.162123				-4206.77	0.69698				-1947.71	0.12281
	-13074.2	0.217756				-13447.7	0.74833				-8032.88	0.157772
	-6890.77	0.19036				-7190.6	0.728208				-2991.24	0.122007
	-20440.5	0.197062				-21174.7	0.727718				-14138.4	0.148325
	-18716.3	0.209503				-19620.9	0.749301				-12888.3	0.15927
	-1248.96	0.196447				-1123	0.726952				-63.384	0.147734
	-13687.8	0.226468				-13459.4	0.751719				-8398.7	0.162648
	-2511.09	0.197155				-2665.65	0.732312				-685.882	0.138684
	-8304.64	0.175937				-8707.02	0.70808				-6525.94	0.149072
	-11965.1	0.180817				-12496.6	0.710911				-7181.78	0.128059
	-22507.2	0.202548				-22671.3	0.727511				-12440.9	0.131454
	-10001.7	0.161261				-10571.7	0.698147				-7195.31	0.1275
	-5439.61	0.217712				-5090.99	0.742097				-2650.16	0.154144
	-7108.89	0.155128				-7735.74	0.686904				-4395.49	0.11625
	-9623.07	0.156144				-10239.4	0.694334				-8900.32	0.145445
	-5345.24	0.164007				-5537.31	0.70176				-3717.17	0.134555
	2341.47	0.15897				2574.05	0.689465				2477.85	0.134404
	-8686.95	0.172185				-9033.31	0.705363				-6007.79	0.13754
	-20004.4	0.204234				-20537.7	0.738007				-13920.3	0.153593
	-14958.8	0.218453				-14583.6	0.747542				-9891.69	0.161892
	1358.44	0.173961				1515.94	0.711247				1973.28	0.117749
	-4042.2	0.168467				-3993.11	0.698879				-2156.38	0.131768
	-9608.43	0.178598				-9931.56	0.710617				-5126.78	0.120445
	663.415	0.167445				810.19	0.703124				1337.56	0.125563
	-9769	0.195783				-9815.03	0.72939				-4508.8	0.12156
	-8.49044	0.175389				157.953	0.700102				1587.41	0.0931186
	526.885	0.176172				681.261	0.711653				1514.77	0.114617
	-1981.94	0.17419				-1905.15	0.701916				-884.811	0.138023
	-979.976	0.152031				-1077.58	0.684415				-912.754	0.147242
	-7601.86	0.187077				-8106.1	0.721233				-7374.86	0.182548
	-26507	0.223451				-26225.5	0.748301				-15842	0.148473
	-20067.8	0.18993				-20965.6	0.722769				-11834.1	0.128027
	-4197.3	0.188342				-4127.21	0.720253				-2167.17	0.140437
	-48259.3	0.316921				-49008.4	0.840143				-25465.1	0.199133
	-9233.05	0.189911				-9350.07	0.717031				-6629.67	0.153217
	-20254.7	0.223937				-20628.4	0.756304				-13602.8	0.165905
	-18544.6	0.174421				-19338.4	0.709363				-9694.75	0.10972
	-13262.7	0.191571				-13285.5	0.716326				-6663.65	0.124088
	-64314.1	0.250941				-65220.2	0.773549				-33247.2	0.152179
	-43196.5	0.209082				-43318.7	0.734138				-27467.4	0.14321
	-40504.4	0.208103				-42327.6	0.741803				-32436.3	0.177678
	-40340	0.196129				-41031.2	0.713317				-25717.1	0.138386
	-6102.83	0.208992				-6149.43	0.742794				-4010.81	0.163432
	2074.41	0.141238				2185.75	0.681429				2190.87	0.119549
	-14137.2	0.190718				-14534.6	0.718662				-6476.97	0.113356
	-3592.39	0.147165				-4004	0.684088				-2421.86	0.120032
	-5599.28	0.198378				-5495.92	0.729759				-3372.59	0.15486
	452.142	0.198939				682.051	0.7216				1355.57	0.137195
	-5524.04	0.146479				-6038.21	0.686967				-2206.77	0.0945798
	-9899.3	0.207515				-10116.7	0.743253				-7380.86	0.168447
	-1748.2	0.142752				-2140.41	0.682115				-94.1271	0.0966684
	-7073.76	0.231193				-7031.89	0.751267				-2115.72	0.135156
	228.103	0.187616				455.539	0.716907				934.443	0.146978
	-15191.2	0.205744				-15252.9	0.73321				-10794.1	0.163325
	-4266.48	0.208915				-4247.68	0.745457				-1121.02	0.12624
	365.137	0.190435				598.292	0.71775				1320.58	0.131848
	-55977.5	0.208142				-55905.7	0.735424				-43706.8	0.171344
	-3585.11	0.156312				-3834.58	0.695877				-2096.35	0.123853
	-17649.3	0.181331				-18321.7	0.706271				-13501.5	0.148777
	-16354	0.219286				-16789.3	0.741169				-9152.79	0.14678
	-18806.5	0.205392				-19816.4	0.74326				-8201.55	0.112718
	-32507	0.20009				-34870.3	0.729069				-24764.9	0.159922
	-1331.67	0.177059				-1351.57	0.713497				34.242	0.124588
	2572.12	0.17716				2818.48	0.712256				2787.68	0.112329
	1364.38	0.135488				1502.84	0.673401				1437.79	0.129158
	-14215.3	0.199518				-14460.1	0.729403				-9721.94	0.15597
	-26791.9	0.208712				-27639	0.735881				-21211.9	0.171568
	-10126.1	0.156573				-11400.8	0.700403				-6122.33	0.110003
	-3205.2	0.206521				-3048.05	0.735591				-1231.1	0.146345
	-10956.6	0.18767				-11182	0.715092				-8102.07	0.154433
	-9045.25	0.220376				-8795.58	0.743959				-4464.78	0.143905
	-3030.48	0.182886				-2940.44	0.712396				-970.384	0.128979
	-824.74	0.206667				-659.934	0.735519				475.909	0.141926
	-13758.5	0.18784				-13799	0.712637				-7264.4	0.125506
	-36506	0.208812				-36887.9	0.734329				-25016.2	0.157406
	-18222.3	0.194823				-18467.1	0.719161				-10690.8	0.132813
	-12744.7	0.169328				-12970.3	0.69764				-10023.6	0.146693
	-1141.38	0.151775				-1290.93	0.678326				-181.888	0.120935
	-5204.4	0.156951				-5815.83	0.695485				-2924.86	0.113284

## Sheet: S8 Fig
A						B						C
	cRatio	Atten Vac	No vac				cRatio	Atten Vac	No vac				cRatio	Atten Vac	No vac
	0	0.998	0.002				0	0.992	0.008				0	0.997	0.003
	10000	1	0				10000	1	0				10000	1	0
	20000	1	0				20000	1	0				20000	1	0
	30000	1	0				30000	1	0				30000	1	0
	40000	1	0				40000	1	0				40000	1	0
	50000	1	0				50000	1	0				50000	1	0
	60000	1	0				60000	1	0				60000	1	0
	70000	1	0				70000	1	0				70000	1	0
	80000	1	0				80000	1	0				80000	1	0
	90000	1	0				90000	1	0				90000	1	0
	100000	1	0				100000	1	0				100000	1	0
	110000	1	0				110000	1	0				110000	1	0
	111927	1	0				111927	1	0				111927	1	0
	120000	1	0				120000	1	0				120000	1	0
	130000	1	0				130000	1	0				130000	1	0
	140000	1	0				140000	1	0				140000	1	0
	150000	1	0				150000	1	0				150000	1	0
	160000	1	0				160000	1	0				160000	1	0
	170000	1	0				170000	1	0				170000	1	0
	180000	1	0				180000	1	0				180000	1	0
	190000	1	0				190000	1	0				190000	1	0
	200000	1	0				200000	1	0				200000	1	0
	210000	1	0				210000	1	0				210000	1	0
	220000	1	0				220000	1	0				220000	1	0
	230000	1	0				230000	1	0				230000	1	0
	240000	1	0				240000	1	0				240000	1	0
	250000	1	0				250000	1	0				250000	1	0
	260000	1	0				260000	1	0				260000	1	0
	270000	1	0				270000	1	0				270000	1	0
	280000	1	0				280000	1	0				280000	1	0
	290000	1	0				290000	1	0				290000	1	0
	300000	1	0				300000	1	0				300000	1	0
	310000	1	0				310000	1	0				310000	1	0
	320000	1	0				320000	1	0				320000	1	0
	330000	1	0				330000	1	0				330000	1	0
	340000	1	0				340000	1	0				340000	1	0
	350000	1	0				350000	1	0				350000	1	0
	360000	1	0				360000	1	0				360000	1	0
	370000	1	0				370000	1	0				370000	1	0
	380000	1	0				380000	1	0				380000	1	0
	390000	1	0				390000	1	0				390000	1	0
	400000	1	0				400000	1	0				400000	1	0
	410000	1	0				410000	1	0				410000	1	0
	420000	1	0				420000	1	0				420000	1	0
	430000	1	0				430000	1	0				430000	1	0
	440000	1	0				440000	1	0				440000	1	0
	450000	1	0				450000	1	0				450000	1	0
	460000	1	0				460000	1	0				460000	1	0
	470000	1	0				470000	1	0				470000	1	0
	480000	1	0				480000	1	0				480000	1	0
	490000	1	0				490000	1	0				490000	1	0
	500000	1	0				500000	1	0				500000	1	0
	510000	1	0				510000	1	0				510000	1	0
	520000	1	0				520000	1	0				520000	1	0
	530000	1	0				530000	1	0				530000	1	0
	540000	1	0				540000	1	0				540000	1	0
	550000	1	0				550000	1	0				550000	1	0
	560000	1	0				560000	1	0				560000	1	0
	570000	1	0				570000	1	0				570000	1	0
	580000	1	0				580000	1	0				580000	1	0
	590000	1	0				590000	1	0				590000	1	0
	600000	1	0				600000	1	0				600000	1	0

[truncated: 1 more sheets: S9 Fig]
